# Supplementary material for: Evolutionary stability of topologically associating domains is associated with conserved gene regulation
Source: BMC Biol. 2018 Aug 7;16:87. doi: 10.1186/s12915-018-0556-x (PMC6091198; doi:10.1186/s12915-018-0556-x)
Supplement: Supplementary file 4 — Table S1. Matching tissues and samples with CAGE expression data in human and mouse. (TSV 2 kb) [file 12915_2018_556_MOESM4_ESM.tsv]

human_col_name	human_tissue	run_human	term_url	dev_stage	mouse_col_name	mouse_tissue	run_mouse
cerebellum, adult	cerebellum	DRR009503	http://purl.obolibrary.org/obo/UBERON_0002037	adult	cerebellum, adult	cerebellum	DRR009815
colon, adult	colon	DRR009509	http://purl.obolibrary.org/obo/UBERON_0001155	adult	colon, adult	colon	DRR009817
diencephalon, adult	diencephalon	DRR009515	http://purl.obolibrary.org/obo/UBERON_0001894	adult	diencephalon, adult	diencephalon	DRR009823
epididymis, adult	epididymis	DRR009520	http://purl.obolibrary.org/obo/UBERON_0001301	adult	epididymis, adult	epididymis	DRR009827
hippocampal formation, adult	hippocampal formation	DRR009539	http://purl.obolibrary.org/obo/UBERON_0002421	adult	hippocampal formation, adult	hippocampal formation	DRR009860
lung, adult	lung	DRR009551	http://purl.obolibrary.org/obo/UBERON_0002048	adult	lung, adult	lung	DRR009904
medulla oblongata, adult	medulla oblongata	DRR009558	http://purl.obolibrary.org/obo/UBERON_0001896	adult	medulla oblongata, adult	medulla oblongata	DRR009920
ovary, adult	ovary	DRR009569	http://purl.obolibrary.org/obo/UBERON_0000992	adult	ovary, adult	ovary	DRR009924
pancreas, adult	pancreas	DRR009570	http://purl.obolibrary.org/obo/UBERON_0001264	adult	pancreas, adult	pancreas	DRR009928
pituitary gland, adult	pituitary gland	DRR009580	http://purl.obolibrary.org/obo/UBERON_0000007	adult	pituitary gland, adult	pituitary gland	DRR009940
prostate gland, adult	prostate gland	DRR009585	http://purl.obolibrary.org/obo/UBERON_0002367	adult	prostate gland, adult	prostate gland	DRR009950
spinal cord, adult	spinal cord	DRR009599	http://purl.obolibrary.org/obo/UBERON_0002240	adult	spinal cord, adult	spinal cord	DRR009957
spleen, adult	spleen	DRR009602	http://purl.obolibrary.org/obo/UBERON_0002106	adult	spleen, adult	spleen	DRR009958
submandibular gland, adult	submandibular gland	DRR009605	http://purl.obolibrary.org/obo/UBERON_0001736	adult	submandibular gland, adult	submandibular gland	DRR009974
testis, adult	testis	DRR009611	http://purl.obolibrary.org/obo/UBERON_0000473	adult	testis, adult	testis	DRR009975
tongue, adult	tongue	DRR009622	http://purl.obolibrary.org/obo/UBERON_0001723	adult	tongue, adult	tongue	DRR010000
uterus, adult	uterus	DRR009628	http://purl.obolibrary.org/obo/UBERON_0000995	adult	uterus, adult	uterus	DRR010002
vagina, adult	vagina	DRR009630	http://purl.obolibrary.org/obo/UBERON_0000996	adult	vagina, adult	vagina	DRR010004
zone of skin, adult	zone of skin	DRR009594	http://purl.obolibrary.org/obo/UBERON_0000014	adult	zone of skin, adult	zone of skin	DRR009951
