# Supplementary material for: Evolutionary stability of topologically associating domains is associated with conserved gene regulation
Source: BMC Biol. 2018 Aug 7;16:87. doi: 10.1186/s12915-018-0556-x (PMC6091198; doi:10.1186/s12915-018-0556-x)
Supplement: Supplementary file 5 — Table S2. Ortholog genes in human and mouse with gene expression correlation across tissues. (TSV 1036 kb) [file 12915_2018_556_MOESM5_ESM.tsv]

ensembl_gene_id	external_gene_name	mmusculus_homolog_ensembl_gene	expression_correlation	domain_id	GRB_class	gene_category
ENSG00000000003	TSPAN6	ENSMUSG00000067377	-0.15120049083787532	3001	screened	Conserved
ENSG00000000457	SCYL3	ENSMUSG00000026584	0.46140428924032234	233	GRB	Conserved
ENSG00000000460	C1orf112	ENSMUSG00000041406	0.6741862942267051	232	nonGRB	Conserved
ENSG00000000938	FGR	ENSMUSG00000028874	0.8925481879362249	51	screened	Conserved
ENSG00000001036	FUCA2	ENSMUSG00000019810	0.1525369269902445	1298	nonGRB	Conserved
ENSG00000001084	GCLC	ENSMUSG00000032350	-0.04644343311723934	1220	nonGRB	Conserved
ENSG00000001167	NFYA	ENSMUSG00000023994	-0.25976068004585195	1206	GRB	Conserved
ENSG00000001460	STPG1	ENSMUSG00000028801	0.9545173904105332	43	nonGRB	Conserved
ENSG00000001461	NIPAL3	ENSMUSG00000028803	0.7668195905343069	43	nonGRB	Conserved
ENSG00000001497	LAS1L	ENSMUSG00000057421	0.16785289806502554	2970	nonGRB	Conserved
ENSG00000001561	ENPP4	ENSMUSG00000023961	0.46508194256408275	1213	nonGRB	Conserved
ENSG00000001626	CFTR	ENSMUSG00000041301	-0.016762579648825025	1451	nonGRB	Conserved
ENSG00000001629	ANKIB1	ENSMUSG00000040351	0.7148866339202036	1423	nonGRB	Conserved
ENSG00000001630	CYP51A1	ENSMUSG00000001467	0.48776299960838193	1423	nonGRB	Conserved
ENSG00000001631	KRIT1	ENSMUSG00000000600	0.5379032314666636	1423	nonGRB	Conserved
ENSG00000002016	RAD52	ENSMUSG00000030166	0.03906362317728449	2070	screened	Conserved
ENSG00000002330	BAD	ENSMUSG00000024959	0.36465630510684266	NA	NA	Outside
ENSG00000002549	LAP3	ENSMUSG00000039682	-0.07961541888475628	812	screened	Conserved
ENSG00000002745	WNT16	ENSMUSG00000029671	0.04509311224393836	1454	screened	Conserved
ENSG00000002746	HECW1	ENSMUSG00000021301	0.8105074211042907	1379	nonGRB	Rearranged
ENSG00000002822	MAD1L1	ENSMUSG00000029554	0.0761473847375016	1329	screened	Conserved
ENSG00000002834	LASP1	ENSMUSG00000038366	-0.22548742604427022	2592	nonGRB	Conserved
ENSG00000002919	SNX11	ENSMUSG00000020876	0.2448598877827563	2599	screened	Conserved
ENSG00000002933	TMEM176A	ENSMUSG00000023367	-0.009520590326526426	1483	nonGRB	NA
ENSG00000003056	M6PR	ENSMUSG00000007458	0.03431594104432891	2078	nonGRB	NA
ENSG00000003096	KLHL13	ENSMUSG00000036782	0.8624231153092694	3019	nonGRB	NA
ENSG00000003137	CYP26B1	ENSMUSG00000063415	0.06963733971788459	421	screened	Conserved
ENSG00000003147	ICA1	ENSMUSG00000062995	0.5921291050889939	1335	screened	Conserved
ENSG00000003393	ALS2	ENSMUSG00000026024	0.9364323317889175	536	screened	Conserved
ENSG00000003402	CFLAR	ENSMUSG00000026031	0.6762529922491709	534	nonGRB	Conserved
ENSG00000003436	TFPI	ENSMUSG00000027082	0.6293658664074493	523	nonGRB	NA
ENSG00000003509	NDUFAF7	ENSMUSG00000024082	0.2762010153687881	383	screened	Conserved
ENSG00000003756	RBM5	ENSMUSG00000032580	0.32189966073210424	639	nonGRB	Conserved
ENSG00000003987	MTMR7	ENSMUSG00000039431	0.7336387824147483	1502	nonGRB	Conserved
ENSG00000003989	SLC7A2	ENSMUSG00000031596	0.5872633396868358	1502	nonGRB	Conserved
ENSG00000004059	ARF5	ENSMUSG00000020440	0.20676865016903836	1459	nonGRB	Conserved
ENSG00000004399	PLXND1	ENSMUSG00000030123	-0.11213454380476744	718	nonGRB	NA
ENSG00000004468	CD38	ENSMUSG00000029084	0.39942302275925223	810	nonGRB	Conserved
ENSG00000004478	FKBP4	ENSMUSG00000030357	0.7720338562278738	NA	NA	Outside
ENSG00000004487	KDM1A	ENSMUSG00000036940	0.7618123023261748	40	nonGRB	Conserved
ENSG00000004534	RBM6	ENSMUSG00000032582	0.008573231246220761	639	nonGRB	Conserved
ENSG00000004660	CAMKK1	ENSMUSG00000020785	0.6096916344567853	2564	nonGRB	Conserved
ENSG00000004700	RECQL	ENSMUSG00000030243	0.28174863162831126	NA	NA	Outside
ENSG00000004766	VPS50	ENSMUSG00000001376	0.5925593788483438	1425	nonGRB	Conserved
ENSG00000004776	HSPB6	ENSMUSG00000036854	0.7520784360436683	2753	nonGRB	Conserved
ENSG00000004779	NDUFAB1	ENSMUSG00000030869	0.769551027901134	2492	nonGRB	Conserved
ENSG00000004799	PDK4	ENSMUSG00000019577	0.004288030246432679	1426	nonGRB	Conserved
ENSG00000004809	SLC22A16	ENSMUSG00000019834	1	1262	nonGRB	Conserved
ENSG00000004838	ZMYND10	ENSMUSG00000010044	0.9943681670421118	640	nonGRB	Conserved
ENSG00000004846	ABCB5	ENSMUSG00000072791	0.7481733587538824	1347	nonGRB	NA
ENSG00000004848	ARX	ENSMUSG00000035277	0.9053863448711298	2943	screened	Conserved
ENSG00000004864	SLC25A13	ENSMUSG00000015112	-0.3792368842476826	1427	GRB	Conserved
ENSG00000004866	ST7	ENSMUSG00000029534	-0.24906742638061846	1450	nonGRB	Conserved
ENSG00000004897	CDC27	ENSMUSG00000020687	0.3818783257427867	2598	nonGRB	Conserved
ENSG00000004939	SLC4A1	ENSMUSG00000006574	0.18958002956415324	2595	screened	Conserved
ENSG00000004961	HCCS	ENSMUSG00000031352	0.22600743511885718	2929	GRB	Rearranged
ENSG00000004975	DVL2	ENSMUSG00000020888	0.3095526270084064	NA	NA	Outside
ENSG00000005001	PRSS22	ENSMUSG00000045027	0.12192165808817375	2465	nonGRB	Conserved
ENSG00000005007	UPF1	ENSMUSG00000058301	0.8176029559405354	2739	nonGRB	Conserved
ENSG00000005020	SKAP2	ENSMUSG00000059182	0.20943002972728134	1356	GRB	Conserved
ENSG00000005022	SLC25A5	ENSMUSG00000016319	0.6194728963715317	3021	nonGRB	Conserved
ENSG00000005059	MCUB	ENSMUSG00000027994	-0.043107795666979254	895	nonGRB	Conserved
ENSG00000005073	HOXA11	ENSMUSG00000038210	0.9458259107060203	1356	GRB	Conserved
ENSG00000005100	DHX33	ENSMUSG00000040620	0.18623636931543674	2565	screened	Conserved
ENSG00000005102	MEOX1	ENSMUSG00000001493	-0.1257157360795936	2594	screened	Conserved
ENSG00000005108	THSD7A	ENSMUSG00000032625	0.1600446589099297	1337	screened	NA
ENSG00000005156	LIG3	ENSMUSG00000020697	0.6912561901540636	NA	NA	Outside
ENSG00000005175	RPAP3	ENSMUSG00000022466	0.5521017798021739	NA	NA	Outside
ENSG00000005187	ACSM3	ENSMUSG00000030935	0.32703151794109614	2486	nonGRB	Conserved
ENSG00000005189	REXO5	ENSMUSG00000030924	0.9978794688710533	2487	nonGRB	Conserved
ENSG00000005238	FAM214B	ENSMUSG00000036002	0.13100619238547032	1676	nonGRB	Conserved
ENSG00000005249	PRKAR2B	ENSMUSG00000002997	0.05680404514185291	1442	nonGRB	Conserved
ENSG00000005379	TSPOAP1	ENSMUSG00000034156	0.7386716800152706	2606	nonGRB	Conserved
ENSG00000005381	MPO	ENSMUSG00000009350	0.9711628523297975	2606	nonGRB	Conserved
ENSG00000005421	PON1	ENSMUSG00000002588	-0.06463905883499871	1426	nonGRB	Conserved
ENSG00000005436	GCFC2	ENSMUSG00000035125	0.2998630389642157	426	nonGRB	Conserved
ENSG00000005448	WDR54	ENSMUSG00000030032	0.726761016860599	424	nonGRB	Conserved
ENSG00000005469	CROT	ENSMUSG00000003623	0.30555153484852704	1419	nonGRB	Conserved
ENSG00000005471	ABCB4	ENSMUSG00000042476	0.7330198405945483	1419	nonGRB	Conserved
ENSG00000005483	KMT2E	ENSMUSG00000029004	-0.24593711629030335	1439	GRB	Conserved
ENSG00000005486	RHBDD2	ENSMUSG00000039917	0.8953881077281292	1403	nonGRB	Conserved
ENSG00000005513	SOX8	ENSMUSG00000024176	0.8236326979406824	2462	screened	Conserved
ENSG00000005810	MYCBP2	ENSMUSG00000033004	0.18147665952857656	2257	screened	Conserved
ENSG00000005812	FBXL3	ENSMUSG00000022124	-0.14744284288537216	2257	screened	Conserved
ENSG00000005844	ITGAL	ENSMUSG00000030830	0.8886129016002546	2500	nonGRB	Conserved
ENSG00000005882	PDK2	ENSMUSG00000038967	0.5993216587798944	2600	nonGRB	Conserved
ENSG00000005884	ITGA3	ENSMUSG00000001507	0.7959572604008238	2600	nonGRB	Conserved
ENSG00000005893	LAMP2	ENSMUSG00000016534	-0.3757964197411846	3024	screened	Conserved
ENSG00000005961	ITGA2B	ENSMUSG00000034664	NA	2595	screened	Conserved
ENSG00000006007	GDE1	ENSMUSG00000033917	-0.06811288832078168	2484	nonGRB	Conserved
ENSG00000006015	C19orf60	ENSMUSG00000058833	0.5537280031732869	2739	nonGRB	Conserved
ENSG00000006016	CRLF1	ENSMUSG00000007888	-0.05317952737738586	2739	nonGRB	Conserved
ENSG00000006025	OSBPL7	ENSMUSG00000038534	0.35194082445363134	2599	screened	Conserved
ENSG00000006047	YBX2	ENSMUSG00000018554	0.9997510632223517	NA	NA	Outside
ENSG00000006062	MAP3K14	ENSMUSG00000020941	NA	2596	nonGRB	Conserved
ENSG00000006071	ABCC8	ENSMUSG00000040136	0.7511173604067117	1932	nonGRB	NA
ENSG00000006118	TMEM132A	ENSMUSG00000024736	0.6568369777528809	1975	nonGRB	Conserved
ENSG00000006128	TAC1	ENSMUSG00000061762	0.8613328342610969	1428	nonGRB	Conserved
ENSG00000006194	ZNF263	ENSMUSG00000022529	-0.14412282611143065	2466	nonGRB	Rearranged
ENSG00000006210	CX3CL1	ENSMUSG00000031778	0.8530577166114116	2517	nonGRB	Conserved
ENSG00000006282	SPATA20	ENSMUSG00000020867	-0.2645036234471556	2601	screened	Conserved
ENSG00000006283	CACNA1G	ENSMUSG00000020866	0.7197995902653641	2601	screened	Conserved
ENSG00000006327	TNFRSF12A	ENSMUSG00000023905	0.385515184647561	2465	nonGRB	Conserved
ENSG00000006377	DLX6	ENSMUSG00000029754	0.26339265576477805	1427	GRB	Conserved
ENSG00000006432	MAP3K9	ENSMUSG00000042724	0.05143258732534693	2340	screened	Conserved
ENSG00000006451	RALA	ENSMUSG00000008859	0.17239014847858816	1375	nonGRB	Conserved
ENSG00000006453	BAIAP2L1	ENSMUSG00000038859	0.8308260195060772	1429	nonGRB	Conserved
ENSG00000006459	KDM7A	ENSMUSG00000042599	0.10509669129006578	1471	nonGRB	Conserved
ENSG00000006468	ETV1	ENSMUSG00000004151	0.9645212191399527	1339	GRB	Conserved
ENSG00000006530	AGK	ENSMUSG00000029916	0.7005974450349318	1474	nonGRB	Conserved
ENSG00000006534	ALDH3B1	ENSMUSG00000024885	0.7271366091412281	1989	nonGRB	NA
ENSG00000006555	TTC22	ENSMUSG00000034919	0.5778102897655178	100	screened	Conserved
ENSG00000006576	PHTF2	ENSMUSG00000039987	0.370651817368037	NA	NA	Outside
ENSG00000006607	FARP2	ENSMUSG00000034066	0.4848673164165299	577	nonGRB	Rearranged
ENSG00000006611	USH1C	ENSMUSG00000030838	-0.10763851810407293	1933	nonGRB	Conserved
ENSG00000006634	DBF4	ENSMUSG00000002297	0.8497092199424237	1419	nonGRB	Conserved
ENSG00000006638	TBXA2R	ENSMUSG00000034881	0.5930879872074364	2715	nonGRB	NA
ENSG00000006652	IFRD1	ENSMUSG00000001627	-0.19650249222434513	1446	screened	Conserved
ENSG00000006695	COX10	ENSMUSG00000042148	0.7704847940042773	2573	GRB	Conserved
ENSG00000006704	GTF2IRD1	ENSMUSG00000023079	0.6696382042826381	1402	nonGRB	Conserved
ENSG00000006712	PAF1	ENSMUSG00000003437	0.7346705721791321	2759	nonGRB	Conserved
ENSG00000006715	VPS41	ENSMUSG00000041236	0.5201800138353151	1374	GRB	Conserved
ENSG00000006740	ARHGAP44	ENSMUSG00000033389	0.34491029907596593	2572	GRB	Conserved
ENSG00000006744	ELAC2	ENSMUSG00000020549	0.35151807115670297	NA	NA	Outside
ENSG00000006747	SCIN	ENSMUSG00000002565	0.5063939428445138	1338	screened	NA
ENSG00000006831	ADIPOR2	ENSMUSG00000030168	-0.033703997949116764	2071	screened	Conserved
ENSG00000006837	CDKL3	ENSMUSG00000020389	0.1235108208695507	1101	nonGRB	Rearranged
ENSG00000007038	PRSS21	ENSMUSG00000024116	0.7764377409636223	2465	nonGRB	Conserved
ENSG00000007047	MARK4	ENSMUSG00000030397	0.10483725125963499	2769	nonGRB	Conserved
ENSG00000007062	PROM1	ENSMUSG00000029086	NA	810	nonGRB	Conserved
ENSG00000007080	CCDC124	ENSMUSG00000007721	0.032136072176182966	2738	nonGRB	NA
ENSG00000007168	PAFAH1B1	ENSMUSG00000020745	0.6435612101233452	2562	nonGRB	Conserved
ENSG00000007174	DNAH9	ENSMUSG00000056752	0.36951232356600067	2571	nonGRB	Conserved
ENSG00000007202	KIAA0100	ENSMUSG00000010277	-0.03224897808762546	2583	screened	Conserved
ENSG00000007216	SLC13A2	ENSMUSG00000001095	0.35321586541592703	NA	NA	Outside
ENSG00000007237	GAS7	ENSMUSG00000033066	0.4042169522977394	2570	nonGRB	Conserved
ENSG00000007255	TRAPPC6A	ENSMUSG00000002043	0.11579629026744438	2770	nonGRB	Conserved
ENSG00000007264	MATK	ENSMUSG00000004933	0.7785360850023133	2716	nonGRB	Conserved
ENSG00000007312	CD79B	ENSMUSG00000040592	0.9288633685963542	2614	screened	Conserved
ENSG00000007341	ST7L	ENSMUSG00000045576	0.5982888015841885	180	screened	Conserved
ENSG00000007350	TKTL1	ENSMUSG00000031397	0.35714285714285715	NA	NA	Outside
ENSG00000007372	PAX6	ENSMUSG00000027168	0.9797579487020144	1947	GRB	Conserved
ENSG00000007376	RPUSD1	ENSMUSG00000041199	-0.33836472544639784	2462	screened	Conserved
ENSG00000007384	RHBDF1	ENSMUSG00000020282	0.6959754762849365	2461	nonGRB	NA
ENSG00000007392	LUC7L	ENSMUSG00000024188	-0.024610227647368026	2461	nonGRB	NA
ENSG00000007402	CACNA2D2	ENSMUSG00000010066	0.49632397485051083	640	nonGRB	Conserved
ENSG00000007516	BAIAP3	ENSMUSG00000047507	0.7159110946638726	2463	nonGRB	Conserved
ENSG00000007520	TSR3	ENSMUSG00000015126	0.7020350378333916	2463	nonGRB	Conserved
ENSG00000007541	PIGQ	ENSMUSG00000025728	-0.09217788898249972	2461	nonGRB	NA
ENSG00000007866	TEAD3	ENSMUSG00000002249	0.7150576171629246	1201	nonGRB	Conserved
ENSG00000007923	DNAJC11	ENSMUSG00000039768	0.14951013002063462	8	GRB	Conserved
ENSG00000007933	FMO3	ENSMUSG00000026691	-0.12715029642103773	234	nonGRB	Conserved
ENSG00000007952	NOX1	ENSMUSG00000031257	1	3002	nonGRB	Conserved
ENSG00000007968	E2F2	ENSMUSG00000018983	0.40412467439798067	41	nonGRB	Conserved
ENSG00000008056	SYN1	ENSMUSG00000037217	0.7613022572224388	NA	NA	Outside
ENSG00000008083	JARID2	ENSMUSG00000038518	0.2554205739707281	1179	screened	Conserved
ENSG00000008118	CAMK1G	ENSMUSG00000016179	NA	293	GRB	Conserved
ENSG00000008130	NADK	ENSMUSG00000029063	0.33024262430756396	2	nonGRB	Conserved
ENSG00000008196	TFAP2B	ENSMUSG00000025927	0.6174763323641458	1218	GRB	Conserved
ENSG00000008226	DLEC1	ENSMUSG00000038060	0.7333783057859803	623	nonGRB	Conserved
ENSG00000008256	CYTH3	ENSMUSG00000018001	0.6734391267594483	1333	nonGRB	NA
ENSG00000008277	ADAM22	ENSMUSG00000040537	0.7754381404272553	1419	nonGRB	Conserved
ENSG00000008282	SYPL1	ENSMUSG00000020570	0.9067769107021953	1440	nonGRB	Conserved
ENSG00000008283	CYB561	ENSMUSG00000019590	0.6492102661459401	2613	nonGRB	Conserved
ENSG00000008294	SPAG9	ENSMUSG00000020859	0.7894285368171239	2601	screened	Conserved
ENSG00000008300	CELSR3	ENSMUSG00000023473	0.9212784611404994	NA	NA	Outside
ENSG00000008311	AASS	ENSMUSG00000029695	0.056271835597401024	1455	GRB	Conserved
ENSG00000008324	SS18L2	ENSMUSG00000032526	0.5481604436970294	628	nonGRB	Conserved
ENSG00000008382	MPND	ENSMUSG00000003199	0.61444005023895365	2717	nonGRB	NA
ENSG00000008394	MGST1	ENSMUSG00000008540	-0.18153379129310546	2090	GRB	Conserved
ENSG00000008405	CRY1	ENSMUSG00000020038	0.8422792017415164	2179	nonGRB	Conserved
ENSG00000008438	PGLYRP1	ENSMUSG00000030413	0.13717939740386786	2772	nonGRB	Conserved
ENSG00000008441	NFIX	ENSMUSG00000001911	0.49901806677620175	2731	nonGRB	Conserved
ENSG00000008516	MMP25	ENSMUSG00000023903	0.9696352284254778	2465	nonGRB	Conserved
ENSG00000008735	MAPK8IP2	ENSMUSG00000022619	0.394479492372017	NA	NA	Outside
ENSG00000008838	MED24	ENSMUSG00000017210	-0.14884952235628848	NA	NA	Outside
ENSG00000008853	RHOBTB2	ENSMUSG00000022075	0.004800768473969834	1509	screened	Conserved
ENSG00000008952	SEC62	ENSMUSG00000027706	-0.23720772965640433	762	nonGRB	Conserved
ENSG00000009335	UBE3C	ENSMUSG00000039000	-0.16112670574770535	1488	GRB	Rearranged
ENSG00000009413	REV3L	ENSMUSG00000019841	0.23440724396300436	1264	nonGRB	Conserved
ENSG00000009694	TENM1	ENSMUSG00000016150	0.016965549670209454	3026	screened	Conserved
ENSG00000009709	PAX7	ENSMUSG00000028736	-0.021717437586506336	28	screened	Conserved
ENSG00000009724	MASP2	ENSMUSG00000028979	NA	16	GRB	Conserved
ENSG00000009765	IYD	ENSMUSG00000019762	-0.07821351103463227	1308	nonGRB	Conserved
ENSG00000009780	FAM76A	ENSMUSG00000028878	-0.12344812851488596	52	nonGRB	Conserved
ENSG00000009790	TRAF3IP3	ENSMUSG00000037318	0.9548794958431154	293	GRB	Conserved
ENSG00000009830	POMT2	ENSMUSG00000034126	0.3201376170389007	NA	NA	Outside
ENSG00000009844	VTA1	ENSMUSG00000019868	0.316020660899288	1296	nonGRB	Conserved
ENSG00000009950	MLXIPL	ENSMUSG00000005373	0.1555715827763964	1401	nonGRB	NA
ENSG00000009954	BAZ1B	ENSMUSG00000002748	-0.10852544240432907	1401	nonGRB	NA
ENSG00000010017	RANBP9	ENSMUSG00000038546	0.5695458651733519	NA	NA	Outside
ENSG00000010072	SPRTN	ENSMUSG00000031986	0.8371985076327131	324	screened	Conserved
ENSG00000010165	METTL13	ENSMUSG00000026694	-0.20341913579164608	235	nonGRB	Conserved
ENSG00000010219	DYRK4	ENSMUSG00000030345	0.9994978575324232	2075	nonGRB	Conserved
ENSG00000010244	ZNF207	ENSMUSG00000017421	0.4344877603272441	2586	nonGRB	Rearranged
ENSG00000010270	STARD3NL	ENSMUSG00000003062	0.16701043689315595	1372	nonGRB	Conserved
ENSG00000010282	HHATL	ENSMUSG00000032523	0.6002043441777735	NA	NA	Outside
ENSG00000010292	NCAPD2	ENSMUSG00000038252	0.7331974691646517	NA	NA	Outside
ENSG00000010295	IFFO1	ENSMUSG00000038271	0.3083511702199471	NA	NA	Outside
ENSG00000010310	GIPR	ENSMUSG00000030406	0.6258394815294082	2771	nonGRB	Conserved
ENSG00000010318	PHF7	ENSMUSG00000021902	0.9999712591598039	642	nonGRB	NA
ENSG00000010319	SEMA3G	ENSMUSG00000021904	0.9221374272743665	642	nonGRB	NA
ENSG00000010322	NISCH	ENSMUSG00000021910	-0.4237560940063673	642	nonGRB	NA
ENSG00000010327	STAB1	ENSMUSG00000042286	0.17827725384451407	642	nonGRB	NA
ENSG00000010361	FUZ	ENSMUSG00000011658	0.45319452149838874	2780	nonGRB	Conserved
ENSG00000010379	SLC6A13	ENSMUSG00000030108	0.7588084994409839	2070	screened	Conserved
ENSG00000010610	CD4	ENSMUSG00000023274	0.8907863327174108	NA	NA	Outside
ENSG00000010626	LRRC23	ENSMUSG00000030125	0.8647991258153297	NA	NA	Outside
ENSG00000010671	BTK	ENSMUSG00000031264	0.9613753779019026	3003	nonGRB	Conserved
ENSG00000010704	HFE	ENSMUSG00000006611	0.20502509768896407	1190	nonGRB	Conserved
ENSG00000010803	SCMH1	ENSMUSG00000000085	0.5125233081470538	77	screened	Conserved
ENSG00000010810	FYN	ENSMUSG00000019843	0.04423576834990653	1265	nonGRB	Conserved
ENSG00000010818	HIVEP2	ENSMUSG00000015501	0.6950810804816548	1297	screened	Conserved
ENSG00000010932	FMO1	ENSMUSG00000040181	-0.19686992366403724	234	nonGRB	Conserved
ENSG00000011007	ELOA	ENSMUSG00000028668	0.03038003364319633	41	nonGRB	Conserved
ENSG00000011009	LYPLA2	ENSMUSG00000028670	0.30070909394247564	42	nonGRB	Conserved
ENSG00000011021	CLCN6	ENSMUSG00000029016	0.8857809841194685	17	screened	Conserved
ENSG00000011028	MRC2	ENSMUSG00000020695	-0.21600195445954318	2613	nonGRB	Conserved
ENSG00000011083	SLC6A7	ENSMUSG00000052026	0.07956424045699378	1125	nonGRB	Conserved
ENSG00000011105	TSPAN9	ENSMUSG00000030352	0.457881048842924	2073	nonGRB	Conserved
ENSG00000011114	BTBD7	ENSMUSG00000041702	-0.049592679434861585	2364	nonGRB	Conserved
ENSG00000011143	MKS1	ENSMUSG00000034121	0.41604721883627815	2606	nonGRB	Conserved
ENSG00000011198	ABHD5	ENSMUSG00000032540	-0.2573544285525497	629	nonGRB	Conserved
ENSG00000011243	AKAP8L	ENSMUSG00000002625	0.3670847554092587	2735	nonGRB	NA
ENSG00000011258	MBTD1	ENSMUSG00000059474	0.23161415995357723	NA	NA	Outside
ENSG00000011260	UTP18	ENSMUSG00000054079	0.48011851652642656	NA	NA	Outside
ENSG00000011275	RNF216	ENSMUSG00000045078	0.2596292531727205	NA	NA	Outside
ENSG00000011295	TTC19	ENSMUSG00000042298	0.06518892304039857	2575	nonGRB	Rearranged
ENSG00000011304	PTBP1	ENSMUSG00000006498	0.7923215571097468	2712	nonGRB	NA
ENSG00000011332	DPF1	ENSMUSG00000030584	0.910285802040199	2757	nonGRB	Conserved
ENSG00000011347	SYT7	ENSMUSG00000024743	0.5771717601214299	1976	nonGRB	Conserved
ENSG00000011376	LARS2	ENSMUSG00000035202	0.13770783948081392	631	nonGRB	Conserved
ENSG00000011405	PIK3C2A	ENSMUSG00000030660	0.23017015083287853	NA	NA	Outside
ENSG00000011426	ANLN	ENSMUSG00000036777	-0.2900008616096204	1369	nonGRB	Rearranged
ENSG00000011451	WIZ	ENSMUSG00000024050	-0.06693727281081963	2736	nonGRB	NA
ENSG00000011454	RABGAP1	ENSMUSG00000035437	-0.14313216875678095	1762	screened	Conserved
ENSG00000011465	DCN	ENSMUSG00000019929	0.4153472076138726	2161	nonGRB	Conserved
ENSG00000011478	QPCTL	ENSMUSG00000030407	0.23861369255548362	2771	nonGRB	Conserved
ENSG00000011485	PPP5C	ENSMUSG00000003099	0.5067089343477859	2772	nonGRB	Conserved
ENSG00000011523	CEP68	ENSMUSG00000044066	-0.008685239894966881	414	GRB	Conserved
ENSG00000011566	MAP4K3	ENSMUSG00000024242	0.04423761729924288	386	nonGRB	Conserved
ENSG00000011590	ZBTB32	ENSMUSG00000006310	0.9998349283856478	2753	nonGRB	Conserved
ENSG00000011600	TYROBP	ENSMUSG00000030579	0.9377245578907976	2753	nonGRB	Conserved
ENSG00000011638	TMEM159	ENSMUSG00000030917	0.3692170237428059	2487	nonGRB	Conserved
ENSG00000011677	GABRA3	ENSMUSG00000031343	0.5116042383892501	3048	nonGRB	Conserved
ENSG00000012048	BRCA1	ENSMUSG00000017146	0.3736065654179328	NA	NA	Outside
ENSG00000012061	ERCC1	ENSMUSG00000003549	-0.14664143038153749	2771	nonGRB	Conserved
ENSG00000012171	SEMA3B	ENSMUSG00000057969	-0.0784732950266223	639	nonGRB	Conserved
ENSG00000012174	MBTPS2	ENSMUSG00000046873	0.19040301986065128	NA	NA	Outside
ENSG00000012211	PRICKLE3	ENSMUSG00000031145	0.6974276447624621	NA	NA	Outside
ENSG00000012223	LTF	ENSMUSG00000032496	0.07615439210758311	633	nonGRB	Conserved
ENSG00000012232	EXTL3	ENSMUSG00000021978	-0.002235414070643617	1519	nonGRB	NA
ENSG00000012504	NR1H4	ENSMUSG00000047638	0.367653950915759	2171	nonGRB	Conserved
ENSG00000012660	ELOVL5	ENSMUSG00000032349	-0.1718494312520727	1220	nonGRB	Conserved
ENSG00000012779	ALOX5	ENSMUSG00000025701	0.723046080262078	1827	nonGRB	NA
ENSG00000012817	KDM5D	ENSMUSG00000056673	0.22086254981201245	NA	NA	Outside
ENSG00000012822	CALCOCO1	ENSMUSG00000023055	-0.02253522606396524	2128	nonGRB	Conserved
ENSG00000012983	MAP4K5	ENSMUSG00000034761	0.44680405105163806	2318	nonGRB	Conserved
ENSG00000013016	EHD3	ENSMUSG00000024065	0.5848013529986121	377	screened	Conserved
ENSG00000013275	PSMC4	ENSMUSG00000030603	0.41273760463306397	2761	nonGRB	Conserved
ENSG00000013288	MAN2B2	ENSMUSG00000029119	-0.16414324448195433	800	nonGRB	Conserved
ENSG00000013293	SLC7A14	ENSMUSG00000069072	0.7113744434657063	762	nonGRB	Conserved
ENSG00000013297	CLDN11	ENSMUSG00000037625	0.820766771228665	762	nonGRB	Conserved
ENSG00000013306	SLC25A39	ENSMUSG00000018677	0.363545279747723	2595	screened	Conserved
ENSG00000013364	MVP	ENSMUSG00000030681	0.6782510684150932	2499	nonGRB	Conserved
ENSG00000013374	NUB1	ENSMUSG00000028954	-0.10595009307289259	1484	nonGRB	Conserved
ENSG00000013375	PGM3	ENSMUSG00000056131	0.21906661274489425	NA	NA	Outside
ENSG00000013441	CLK1	ENSMUSG00000026034	0.27328197255483466	534	nonGRB	Conserved
ENSG00000013503	POLR3B	ENSMUSG00000034453	-0.3762497246779378	2178	GRB	Conserved
ENSG00000013523	ANGEL1	ENSMUSG00000021257	-0.15101387206434302	2347	GRB	Conserved
ENSG00000013561	RNF14	ENSMUSG00000060450	0.518005601705955	1113	nonGRB	Conserved
ENSG00000013563	DNASE1L1	ENSMUSG00000019088	-0.017790940328676504	3050	nonGRB	Conserved
ENSG00000013573	DDX11	ENSMUSG00000035842	-0.060983028458433786	2106	nonGRB	Conserved
ENSG00000013583	HEBP1	ENSMUSG00000042770	0.06333100375247891	2085	nonGRB	Conserved
ENSG00000013619	MAMLD1	ENSMUSG00000059401	-0.04952140196696145	NA	NA	Outside
ENSG00000013725	CD6	ENSMUSG00000024670	0.7986378804299563	1975	nonGRB	Conserved
ENSG00000013810	TACC3	ENSMUSG00000037313	0.9675644546471629	NA	NA	Outside
ENSG00000014123	UFL1	ENSMUSG00000040359	0.03713098409152781	1249	nonGRB	Conserved
ENSG00000014138	POLA2	ENSMUSG00000024833	0.13896097509961333	1982	nonGRB	Conserved
ENSG00000014164	ZC3H3	ENSMUSG00000075600	0.8047559595175118	NA	NA	Outside
ENSG00000014216	CAPN1	ENSMUSG00000024942	0.6897618416625878	1982	nonGRB	Conserved
ENSG00000014257	ACPP	ENSMUSG00000032561	-0.10987590971226438	721	nonGRB	Conserved
ENSG00000014641	MDH1	ENSMUSG00000020321	-0.2699213599941379	NA	NA	Outside
ENSG00000014824	SLC30A9	ENSMUSG00000029221	0.602046400692952	833	GRB	Conserved
ENSG00000014914	MTMR11	ENSMUSG00000045934	0.40274834986355507	195	nonGRB	Conserved
ENSG00000014919	COX15	ENSMUSG00000040018	0.2641867653907011	1878	nonGRB	Conserved
ENSG00000015153	YAF2	ENSMUSG00000022634	0.22092474443445678	2114	screened	Conserved
ENSG00000015171	ZMYND11	ENSMUSG00000021156	0.4601557467539615	1790	nonGRB	NA
ENSG00000015413	DPEP1	ENSMUSG00000019278	-0.1572619833505039	2558	nonGRB	Conserved
ENSG00000015475	BID	ENSMUSG00000004446	0.29375771412769397	NA	NA	Outside
ENSG00000015520	NPC1L1	ENSMUSG00000020447	-0.07286845807240672	1380	nonGRB	Conserved
ENSG00000015532	XYLT2	ENSMUSG00000020868	-0.2698503353510657	2600	nonGRB	Conserved
ENSG00000015592	STMN4	ENSMUSG00000022044	0.7464523383106144	NA	NA	Outside
ENSG00000015676	NUDCD3	ENSMUSG00000053838	0.44955464515778065	1380	nonGRB	Conserved
ENSG00000016082	ISL1	ENSMUSG00000042258	0.48072043681821447	1023	screened	Rearranged
ENSG00000016391	CHDH	ENSMUSG00000015970	-0.060556953613598044	644	screened	Conserved
ENSG00000016864	GLT8D1	ENSMUSG00000021916	0.4720032155082813	642	nonGRB	NA
ENSG00000017260	ATP2C1	ENSMUSG00000032570	0.07030218665679336	719	nonGRB	Rearranged
ENSG00000017427	IGF1	ENSMUSG00000020053	-0.04071416127331555	2174	screened	Conserved
ENSG00000017483	SLC38A5	ENSMUSG00000031170	-0.10097316433067002	2958	nonGRB	Rearranged
ENSG00000017797	RALBP1	ENSMUSG00000024096	0.7884223418125739	2642	nonGRB	Conserved
ENSG00000018189	RUFY3	ENSMUSG00000029291	0.8683995267002491	854	nonGRB	Conserved
ENSG00000018236	CNTN1	ENSMUSG00000055022	0.9610753571627503	2112	screened	Conserved
ENSG00000018280	SLC11A1	ENSMUSG00000026177	0.06698826089556134	552	nonGRB	Conserved
ENSG00000018408	WWTR1	ENSMUSG00000027803	0.13610591609653913	739	screened	Conserved
ENSG00000018510	AGPS	ENSMUSG00000042410	0.022220902209915256	511	screened	Conserved
ENSG00000018625	ATP1A2	ENSMUSG00000007097	0.9310386840952525	215	nonGRB	Conserved
ENSG00000018699	TTC27	ENSMUSG00000024078	0.3367902229909441	378	screened	Conserved
ENSG00000019102	VSIG2	ENSMUSG00000001943	0.35577866471987946	2056	nonGRB	Conserved
ENSG00000019144	PHLDB1	ENSMUSG00000048537	0.1266587718229924	2044	nonGRB	Conserved
ENSG00000019169	MARCO	ENSMUSG00000026390	0.9740400057485307	459	screened	Conserved
ENSG00000019186	CYP24A1	ENSMUSG00000038567	NA	NA	NA	Outside
ENSG00000019505	SYT13	ENSMUSG00000027220	0.05526250224383033	1961	nonGRB	Conserved
ENSG00000019549	SNAI2	ENSMUSG00000022676	0.59260852866286	1534	GRB	Conserved
ENSG00000019582	CD74	ENSMUSG00000024610	0.5549475072366159	1125	nonGRB	Conserved
ENSG00000019991	HGF	ENSMUSG00000028864	0.4965550575727196	1410	screened	Conserved
ENSG00000020129	NCDN	ENSMUSG00000028833	0.8080661002055286	65	nonGRB	Conserved
ENSG00000020181	ADGRA2	ENSMUSG00000031486	0.16737573724854554	1526	nonGRB	Conserved
ENSG00000020256	ZFP64	ENSMUSG00000027551	-0.6920810084434251	2844	GRB	Conserved
ENSG00000020426	MNAT1	ENSMUSG00000021103	0.017700036641477346	2331	GRB	Conserved
ENSG00000020577	SAMD4A	ENSMUSG00000021838	0.9977755789169227	2324	screened	Conserved
ENSG00000020633	RUNX3	ENSMUSG00000070691	0.8056994306203031	44	nonGRB	Conserved
ENSG00000020922	MRE11	ENSMUSG00000031928	0.17005809790733678	2018	nonGRB	Conserved
ENSG00000021300	PLEKHB1	ENSMUSG00000030701	0.8433832687237509	1996	nonGRB	Conserved
ENSG00000021488	SLC7A9	ENSMUSG00000030492	-0.030588498414592828	2747	nonGRB	Conserved
ENSG00000021574	SPAST	ENSMUSG00000024068	0.024672567610227618	378	screened	Conserved
ENSG00000021645	NRXN3	ENSMUSG00000066392	0.3421191102584142	2349	GRB	Conserved
ENSG00000021762	OSBPL5	ENSMUSG00000037606	0.6857968092923138	1914	nonGRB	NA
ENSG00000021776	AQR	ENSMUSG00000040383	0.635131011255909	2384	GRB	Conserved
ENSG00000021826	CPS1	ENSMUSG00000025991	-0.21565250004183456	545	GRB	Conserved
ENSG00000021852	C8B	ENSMUSG00000029656	NA	102	GRB	Rearranged
ENSG00000022267	FHL1	ENSMUSG00000023092	0.46357859699291226	3035	nonGRB	Conserved
ENSG00000022277	RTFDC1	ENSMUSG00000027502	-0.03170598827934074	NA	NA	Outside
ENSG00000022355	GABRA1	ENSMUSG00000010803	0.899218544291896	1136	nonGRB	Conserved
ENSG00000022567	SLC45A4	ENSMUSG00000079020	0.27522197781113283	1626	nonGRB	Conserved
ENSG00000022840	RNF10	ENSMUSG00000041740	0.3240953852935534	2194	nonGRB	Rearranged
ENSG00000022976	ZNF839	ENSMUSG00000021271	-4.589112769366634e-4	2371	nonGRB	Conserved
ENSG00000023041	ZDHHC6	ENSMUSG00000024982	0.12509491687418414	1890	nonGRB	Conserved
ENSG00000023171	GRAMD1B	ENSMUSG00000040111	0.8068016142531441	2053	screened	Conserved
ENSG00000023191	RNH1	ENSMUSG00000038650	-0.39185489057208545	1910	nonGRB	NA
ENSG00000023228	NDUFS1	ENSMUSG00000025968	-0.08218576513743087	541	screened	Conserved
ENSG00000023287	RB1CC1	ENSMUSG00000025907	0.3739245939903266	1537	nonGRB	Conserved
ENSG00000023318	ERP44	ENSMUSG00000028343	0.19593233985370992	1728	screened	Conserved
ENSG00000023330	ALAS1	ENSMUSG00000032786	0.2814441544361459	642	nonGRB	NA
ENSG00000023445	BIRC3	ENSMUSG00000032000	0.08405042153457976	2028	nonGRB	Conserved
ENSG00000023516	AKAP11	ENSMUSG00000022016	0.748432391511459	2229	nonGRB	Conserved
ENSG00000023572	GLRX2	ENSMUSG00000018196	0.8355045101571599	272	nonGRB	Conserved
ENSG00000023697	DERA	ENSMUSG00000030225	0.2968612085453162	2089	nonGRB	Conserved
ENSG00000023839	ABCC2	ENSMUSG00000025194	-0.07147416898918632	1878	nonGRB	Conserved
ENSG00000023892	DEF6	ENSMUSG00000002257	0.6099862932154652	1200	nonGRB	Conserved
ENSG00000023902	PLEKHO1	ENSMUSG00000015745	0.44295254072815315	195	nonGRB	Conserved
ENSG00000023909	GCLM	ENSMUSG00000028124	-0.1948056253248717	153	nonGRB	Conserved
ENSG00000024048	UBR2	ENSMUSG00000023977	0.23301170272900998	1209	nonGRB	Conserved
ENSG00000024422	EHD2	ENSMUSG00000074364	0.6342042288155242	2775	nonGRB	NA
ENSG00000024526	DEPDC1	ENSMUSG00000028175	-0.02652000362694731	120	nonGRB	Conserved
ENSG00000025039	RRAGD	ENSMUSG00000028278	0.5424792826472989	1244	nonGRB	Conserved
ENSG00000025156	HSF2	ENSMUSG00000019878	-0.15183104613195508	1274	nonGRB	Conserved
ENSG00000025293	PHF20	ENSMUSG00000038116	0.335666370312606	2823	nonGRB	Conserved
ENSG00000025434	NR1H3	ENSMUSG00000002108	-0.17260356050726575	1965	screened	Conserved
ENSG00000025796	SEC63	ENSMUSG00000019802	0.36144391819910987	1258	GRB	Conserved
ENSG00000025800	KPNA6	ENSMUSG00000003731	0.24663609768943306	57	nonGRB	Conserved
ENSG00000026025	VIM	ENSMUSG00000026728	-0.032805666197989	1807	screened	Conserved
ENSG00000026103	FAS	ENSMUSG00000024778	0.2669893071888928	1866	nonGRB	Conserved
ENSG00000026508	CD44	ENSMUSG00000005087	0.3559072331676797	1953	nonGRB	Conserved
ENSG00000026559	KCNG1	ENSMUSG00000074575	0.4194730920742221	2841	nonGRB	Conserved
ENSG00000026652	AGPAT4	ENSMUSG00000023827	0.7256688198811801	1321	nonGRB	Conserved
ENSG00000026751	SLAMF7	ENSMUSG00000038179	0.9095445558787476	217	nonGRB	Conserved
ENSG00000027001	MIPEP	ENSMUSG00000021993	0.13080528768173263	2208	nonGRB	NA
ENSG00000027075	PRKCH	ENSMUSG00000021108	-0.14519142247487185	2331	GRB	Conserved
ENSG00000027644	INSRR	ENSMUSG00000005640	-0.17344330600051	208	nonGRB	Conserved
ENSG00000027697	IFNGR1	ENSMUSG00000020009	0.3842465798740189	1292	screened	Conserved
ENSG00000027847	B4GALT7	ENSMUSG00000021504	-0.0716558871949452	1155	nonGRB	NA
ENSG00000027869	SH2D2A	ENSMUSG00000028071	-0.16410255615031874	208	nonGRB	Conserved
ENSG00000028116	VRK2	ENSMUSG00000064090	-0.246923628266644	405	GRB	Conserved
ENSG00000028137	TNFRSF1B	ENSMUSG00000028599	0.6699331965927152	18	screened	Conserved
ENSG00000028203	VEZT	ENSMUSG00000036099	0.5286376658787773	2165	nonGRB	Conserved
ENSG00000028277	POU2F2	ENSMUSG00000008496	0.910295964873061	2765	nonGRB	Conserved
ENSG00000028310	BRD9	ENSMUSG00000057649	0.37320497951612763	981	nonGRB	Rearranged
ENSG00000028528	SNX1	ENSMUSG00000032382	-0.2085032176207285	2416	nonGRB	Conserved
ENSG00000028839	TBPL1	ENSMUSG00000071359	0.8497090312273252	1288	nonGRB	Conserved
ENSG00000029153	ARNTL2	ENSMUSG00000040187	0.04927011740781271	NA	NA	Outside
ENSG00000029363	BCLAF1	ENSMUSG00000037608	0.7892851341408175	1292	screened	Conserved
ENSG00000029364	SLC39A9	ENSMUSG00000048833	0.24068474976160956	2339	nonGRB	Conserved
ENSG00000029534	ANK1	ENSMUSG00000031543	NA	1529	screened	Conserved
ENSG00000029639	TFB1M	ENSMUSG00000036983	0.2775372509687079	1315	nonGRB	Conserved
ENSG00000029725	RABEP1	ENSMUSG00000020817	0.8208355145107304	2565	screened	Conserved
ENSG00000029993	HMGB3	ENSMUSG00000015217	0.043965471780354905	3046	screened	Conserved
ENSG00000030066	NUP160	ENSMUSG00000051329	0.04744578337021068	1966	nonGRB	Conserved
ENSG00000030110	BAK1	ENSMUSG00000057789	-0.21198541407192623	1198	nonGRB	Rearranged
ENSG00000030304	MUSK	ENSMUSG00000057280	-0.0586042059536724	1739	nonGRB	Conserved
ENSG00000030419	IKZF2	ENSMUSG00000025997	0.13425924322795615	547	screened	Conserved
ENSG00000031003	FAM13B	ENSMUSG00000036501	0.677332407258354	1105	screened	NA
ENSG00000031081	ARHGAP31	ENSMUSG00000022799	0.5873370939920312	704	nonGRB	Conserved
ENSG00000031698	SARS	ENSMUSG00000068739	0.3996352444896613	173	nonGRB	Conserved
ENSG00000031823	RANBP3	ENSMUSG00000002372	0.46202526467379423	2720	nonGRB	NA
ENSG00000032219	ARID4A	ENSMUSG00000048118	0.1490043058587707	NA	NA	Outside
ENSG00000032389	EIPR1	ENSMUSG00000036613	0.5681510980038128	348	screened	Conserved
ENSG00000032444	PNPLA6	ENSMUSG00000004565	0.09000236968323609	NA	NA	Outside
ENSG00000032742	IFT88	ENSMUSG00000040040	0.7857269719096212	2205	nonGRB	NA
ENSG00000033030	ZCCHC8	ENSMUSG00000029427	-0.1192064507878447	2195	screened	Conserved
ENSG00000033050	ABCF2	ENSMUSG00000028953	0.4725337398138828	1483	nonGRB	NA
ENSG00000033100	CHPF2	ENSMUSG00000038181	0.4104052416306148	1484	nonGRB	Conserved
ENSG00000033122	LRRC7	ENSMUSG00000028176	0.9528549234554556	120	nonGRB	Conserved
ENSG00000033170	FUT8	ENSMUSG00000021065	-0.17604655619050738	2336	nonGRB	Conserved
ENSG00000033627	ATP6V0A1	ENSMUSG00000019302	0.754203874308559	NA	NA	Outside
ENSG00000033800	PIAS1	ENSMUSG00000032405	0.6039138624974628	2424	GRB	Conserved
ENSG00000034053	APBA2	ENSMUSG00000030519	0.8301166456383812	NA	NA	Outside
ENSG00000034152	MAP2K3	ENSMUSG00000018932	0.7709549037916731	NA	NA	Outside
ENSG00000034239	EFCAB1	ENSMUSG00000068617	0.15872976463356633	1534	GRB	Conserved
ENSG00000034533	ASTE1	ENSMUSG00000032567	-0.1901897771008583	NA	NA	Outside
ENSG00000034677	RNF19A	ENSMUSG00000022280	0.5912809939835693	1585	nonGRB	Conserved
ENSG00000034693	PEX3	ENSMUSG00000019809	0.15504745971966527	1297	screened	Conserved
ENSG00000034713	GABARAPL2	ENSMUSG00000031950	0.6593421981734497	2540	nonGRB	Conserved
ENSG00000035115	SH3YL1	ENSMUSG00000020669	-0.1695821047172446	347	nonGRB	Rearranged
ENSG00000035403	VCL	ENSMUSG00000021823	0.1250418984836334	1853	nonGRB	Conserved
ENSG00000035499	DEPDC1B	ENSMUSG00000021697	0.31616128501309315	1034	nonGRB	Conserved
ENSG00000035664	DAPK2	ENSMUSG00000032380	0.6527837334738091	2416	nonGRB	Conserved
ENSG00000035681	NSMAF	ENSMUSG00000028245	0.050619456000779016	1543	GRB	Conserved
ENSG00000035687	ADSS	ENSMUSG00000015961	0.8641888556001012	342	nonGRB	Conserved
ENSG00000035720	STAP1	ENSMUSG00000029254	-0.05464457755690093	NA	NA	Outside
ENSG00000035862	TIMP2	ENSMUSG00000017466	-0.2771878385050553	NA	NA	Outside
ENSG00000035928	RFC1	ENSMUSG00000029191	-0.14503009031134864	828	nonGRB	Conserved
ENSG00000036054	TBC1D23	ENSMUSG00000022749	-0.5441223496222449	685	screened	Conserved
ENSG00000036257	CUL3	ENSMUSG00000004364	0.8131944343150048	559	nonGRB	Conserved
ENSG00000036448	MYOM2	ENSMUSG00000031461	-0.09685859538400611	1490	nonGRB	Rearranged
ENSG00000036473	OTC	ENSMUSG00000031173	0.6829759728984253	NA	NA	Outside
ENSG00000036530	CYP46A1	ENSMUSG00000021259	0.9665780224483613	2368	GRB	Conserved
ENSG00000036549	ZZZ3	ENSMUSG00000039068	7.937925549797177e-4	130	screened	Conserved
ENSG00000036565	SLC18A1	ENSMUSG00000036330	0.8323379776947577	1507	screened	Rearranged
ENSG00000036672	USP2	ENSMUSG00000032010	0.20447260772634918	2047	GRB	Conserved
ENSG00000036828	CASR	ENSMUSG00000051980	0.17853594578690946	707	nonGRB	Conserved
ENSG00000037042	TUBG2	ENSMUSG00000045007	0.5882994517925395	NA	NA	Outside
ENSG00000037474	NSUN2	ENSMUSG00000021595	0.08853284193807545	986	nonGRB	Conserved
ENSG00000037637	FBXO42	ENSMUSG00000028920	-0.007597617505992112	24	nonGRB	Conserved
ENSG00000037749	MFAP3	ENSMUSG00000020522	0.5551931282158875	1130	nonGRB	Conserved
ENSG00000037757	MRI1	ENSMUSG00000004996	0.2572902567522502	2731	nonGRB	Conserved
ENSG00000037897	METTL1	ENSMUSG00000006732	0.6926995968597228	2134	GRB	Conserved
ENSG00000037965	HOXC8	ENSMUSG00000001657	0.3247779274596851	2128	nonGRB	Conserved
ENSG00000038002	AGA	ENSMUSG00000031521	0.04705182070392968	971	screened	Conserved
ENSG00000038274	MAT2B	ENSMUSG00000042032	-0.22119389441719065	NA	NA	Outside
ENSG00000038295	TLL1	ENSMUSG00000053626	0.9012322584716663	955	screened	Conserved
ENSG00000038358	EDC4	ENSMUSG00000036270	0.3060922085855133	2529	nonGRB	Conserved
ENSG00000038382	TRIO	ENSMUSG00000022263	-0.2902613885608442	993	nonGRB	Conserved
ENSG00000038427	VCAN	ENSMUSG00000021614	0.03158837854561838	1059	screened	Conserved
ENSG00000038532	CLEC16A	ENSMUSG00000068663	0.5034622005484183	2475	nonGRB	Conserved
ENSG00000038945	MSR1	ENSMUSG00000025044	-0.2695930063497531	1501	screened	Conserved
ENSG00000039123	SKIV2L2	ENSMUSG00000016018	-0.00201661676165799	1026	nonGRB	Conserved
ENSG00000039523	RIPOR1	ENSMUSG00000038604	0.15540800936628762	2529	nonGRB	Conserved
ENSG00000039537	C6	ENSMUSG00000022181	-0.1404749358901725	1018	nonGRB	Conserved
ENSG00000039560	RAI14	ENSMUSG00000022246	-0.07865557402651639	1010	nonGRB	Conserved
ENSG00000039600	SOX30	ENSMUSG00000040489	1	1132	nonGRB	Conserved
ENSG00000039650	PNKP	ENSMUSG00000002963	0.30903981887657767	2780	nonGRB	Conserved
ENSG00000040199	PHLPP2	ENSMUSG00000031732	0.6213828562180476	2535	nonGRB	Conserved
ENSG00000040275	SPDL1	ENSMUSG00000069910	0.3250343732359583	1143	screened	Conserved
ENSG00000040341	STAU2	ENSMUSG00000025920	0.5531725551876708	1558	screened	Conserved
ENSG00000040487	PQLC2	ENSMUSG00000028744	-0.12478137902989592	30	GRB	Conserved
ENSG00000040531	CTNS	ENSMUSG00000005949	-0.030374962097391704	2563	nonGRB	Conserved
ENSG00000040731	CDH10	ENSMUSG00000022321	0.22640233255803738	1001	screened	Conserved
ENSG00000040933	INPP4A	ENSMUSG00000026113	0.8126094344148962	439	nonGRB	Conserved
ENSG00000041353	RAB27B	ENSMUSG00000024511	0.1704528102205218	2686	nonGRB	Conserved
ENSG00000041357	PSMA4	ENSMUSG00000032301	-0.08709549699005914	2437	nonGRB	NA
ENSG00000041802	LSG1	ENSMUSG00000022538	0.33648572461849424	787	nonGRB	Conserved
ENSG00000041880	PARP3	ENSMUSG00000023249	-0.3681574148320406	641	nonGRB	Conserved
ENSG00000041988	THAP3	ENSMUSG00000039759	-0.029352516937480012	8	GRB	Conserved
ENSG00000042062	RIPOR3	ENSMUSG00000074577	NA	2840	nonGRB	Conserved
ENSG00000042088	TDP1	ENSMUSG00000021177	0.48391659010281857	2358	screened	Conserved
ENSG00000042286	AIFM2	ENSMUSG00000020085	0.10065764882842082	1846	screened	Conserved
ENSG00000042317	SPATA7	ENSMUSG00000021007	0.8247066351163784	2356	nonGRB	Conserved
ENSG00000042445	RETSAT	ENSMUSG00000056666	-0.2416300924684365	NA	NA	Outside
ENSG00000042493	CAPG	ENSMUSG00000056737	-0.11823877556962717	432	nonGRB	Conserved
ENSG00000042781	USH2A	ENSMUSG00000026609	0.9098714429154122	304	GRB	Conserved
ENSG00000042980	ADAM28	ENSMUSG00000014725	0.634252666828812	1511	nonGRB	Conserved
ENSG00000043039	BARX2	ENSMUSG00000032033	0.728309194189092	2062	nonGRB	Conserved
ENSG00000043143	JADE2	ENSMUSG00000020387	0.1417936494717149	1101	nonGRB	Rearranged
ENSG00000043355	ZIC2	ENSMUSG00000061524	0.9846291178409576	2277	GRB	Conserved
ENSG00000043462	LCP2	ENSMUSG00000002699	0.5972471927866057	1144	nonGRB	Conserved
ENSG00000043514	TRIT1	ENSMUSG00000028653	0.46021146868523355	74	nonGRB	Conserved
ENSG00000043591	ADRB1	ENSMUSG00000035283	0.5231348067769455	1892	nonGRB	Conserved
ENSG00000044090	CUL7	ENSMUSG00000038545	-0.03091045047868227	1210	nonGRB	Conserved
ENSG00000044115	CTNNA1	ENSMUSG00000037815	-0.6503304053923622	1107	GRB	Conserved
ENSG00000044446	PHKA2	ENSMUSG00000031295	-0.25711585930754816	2938	screened	Conserved
ENSG00000044459	CNTLN	ENSMUSG00000038070	0.3056079222516151	1649	GRB	Conserved
ENSG00000044524	EPHA3	ENSMUSG00000052504	-0.14456089686660237	679	GRB	Conserved
ENSG00000044574	HSPA5	ENSMUSG00000026864	0.5291665408359089	1765	nonGRB	Rearranged
ENSG00000046604	DSG2	ENSMUSG00000044393	0.6049756141346394	2663	nonGRB	Conserved
ENSG00000046647	GEMIN8	ENSMUSG00000040621	-0.0456699411632213	2933	nonGRB	Conserved
ENSG00000046651	OFD1	ENSMUSG00000040586	0.508562434457449	NA	NA	Outside
ENSG00000046653	GPM6B	ENSMUSG00000031342	0.8454395003853893	2933	nonGRB	Conserved
ENSG00000046889	PREX2	ENSMUSG00000048960	0.18568867406164466	1552	nonGRB	Conserved
ENSG00000047056	WDR37	ENSMUSG00000021147	0.6443924341029563	NA	NA	Outside
ENSG00000047188	YTHDC2	ENSMUSG00000034653	0.493334084828129	1084	nonGRB	Conserved
ENSG00000047249	ATP6V1H	ENSMUSG00000033793	0.4951127429296528	1537	nonGRB	Conserved
ENSG00000047315	POLR2B	ENSMUSG00000029250	0.3701025442314259	NA	NA	Outside
ENSG00000047346	FAM214A	ENSMUSG00000034858	-0.2893279162758069	2402	nonGRB	Conserved
ENSG00000047365	ARAP2	ENSMUSG00000037999	-0.07777215696933235	NA	NA	Outside
ENSG00000047410	TPR	ENSMUSG00000006005	0.351493466170469	265	nonGRB	Conserved
ENSG00000047457	CP	ENSMUSG00000003617	-0.1979769447645733	738	nonGRB	Rearranged
ENSG00000047578	KIAA0556	ENSMUSG00000032743	0.5841907233508274	2496	nonGRB	Conserved
ENSG00000047579	DTNBP1	ENSMUSG00000057531	-0.019234218386788487	1180	nonGRB	Conserved
ENSG00000047597	XK	ENSMUSG00000015342	0.6652153708082729	2951	nonGRB	Rearranged
ENSG00000047621	C12orf4	ENSMUSG00000030347	0.71397559175069	2075	nonGRB	Conserved
ENSG00000047648	ARHGAP6	ENSMUSG00000031355	0.3382432214150358	2930	nonGRB	Conserved
ENSG00000047662	FAM184B	ENSMUSG00000015879	0.2918582973014678	812	screened	Conserved
ENSG00000047849	MAP4	ENSMUSG00000032479	0.9000594222271464	636	nonGRB	Conserved
ENSG00000047936	ROS1	ENSMUSG00000019893	0.9829396943923632	1270	nonGRB	Conserved
ENSG00000048028	USP28	ENSMUSG00000032267	0.6434200876794844	2039	GRB	Conserved
ENSG00000048052	HDAC9	ENSMUSG00000004698	0.3855010772500689	1343	GRB	Conserved
ENSG00000048140	TSPAN17	ENSMUSG00000025875	-0.22669865919625054	1155	nonGRB	NA
ENSG00000048162	NOP16	ENSMUSG00000025869	0.2765445517496732	1154	nonGRB	Conserved
ENSG00000048342	CC2D2A	ENSMUSG00000039765	0.43585762005129564	809	nonGRB	Conserved
ENSG00000048392	RRM2B	ENSMUSG00000022292	0.6652001064340367	1587	nonGRB	Conserved
ENSG00000048405	ZNF800	ENSMUSG00000039841	0.7890745269432884	1458	screened	Conserved
ENSG00000048540	LMO3	ENSMUSG00000030226	0.4991009675360409	2090	GRB	Conserved
ENSG00000048544	MRPS10	ENSMUSG00000034729	0.20931157827318905	1209	nonGRB	Conserved
ENSG00000048545	GUCA1A	ENSMUSG00000023982	NA	NA	NA	Outside
ENSG00000048649	RSF1	ENSMUSG00000035623	0.5317807049276829	2002	nonGRB	Conserved
ENSG00000048707	VPS13D	ENSMUSG00000020220	0.017581948638913297	18	screened	Conserved
ENSG00000048740	CELF2	ENSMUSG00000002107	0.6725423461961197	1798	GRB	Conserved
ENSG00000048828	FAM120A	ENSMUSG00000038014	0.42194172166503924	1717	nonGRB	Conserved
ENSG00000048991	R3HDM1	ENSMUSG00000056211	0.013955186191512214	474	nonGRB	Conserved
ENSG00000049089	COL9A2	ENSMUSG00000028626	0.16731170796953235	75	nonGRB	Conserved
ENSG00000049130	KITLG	ENSMUSG00000019966	0.5084721867778895	2158	nonGRB	Conserved
ENSG00000049167	ERCC8	ENSMUSG00000021694	0.27051096728259216	1034	nonGRB	Conserved
ENSG00000049192	ADAMTS6	ENSMUSG00000046169	0.48821310584777744	1038	screened	Conserved
ENSG00000049239	H6PD	ENSMUSG00000028980	-0.1473556709572407	13	screened	Conserved
ENSG00000049245	VAMP3	ENSMUSG00000028955	0.09294045294823707	10	screened	Conserved
ENSG00000049246	PER3	ENSMUSG00000028957	0.12293918200725631	10	screened	Conserved
ENSG00000049247	UTS2	ENSMUSG00000028963	NA	10	screened	Conserved
ENSG00000049283	EPN3	ENSMUSG00000010080	0.10146878747455006	2601	screened	Conserved
ENSG00000049323	LTBP1	ENSMUSG00000001870	0.19826978285680702	378	screened	Conserved
ENSG00000049449	RCN1	ENSMUSG00000005973	-0.3776101425126237	1947	GRB	Conserved
ENSG00000049541	RFC2	ENSMUSG00000023104	0.0751037092161443	1402	nonGRB	Conserved
ENSG00000049618	ARID1B	ENSMUSG00000069729	0.006515592779816011	1315	nonGRB	Conserved
ENSG00000049656	CLPTM1L	ENSMUSG00000021610	NA	981	nonGRB	Rearranged
ENSG00000049759	NEDD4L	ENSMUSG00000024589	-0.2703979411849699	2689	nonGRB	Conserved
ENSG00000049768	FOXP3	ENSMUSG00000039521	0.6506228810494165	NA	NA	Outside
ENSG00000049769	PPP1R3F	ENSMUSG00000039556	-0.16980247882263394	NA	NA	Outside
ENSG00000049860	HEXB	ENSMUSG00000021665	0.6068628755701889	1047	screened	Conserved
ENSG00000049883	PTCD2	ENSMUSG00000021650	0.3732131129204182	1044	nonGRB	Conserved
ENSG00000050030	NEXMIF	ENSMUSG00000046449	0.31351572105679154	2982	nonGRB	Conserved
ENSG00000050165	DKK3	ENSMUSG00000030772	0.7200039931724934	NA	NA	Outside
ENSG00000050344	NFE2L3	ENSMUSG00000029832	0.1750359210061431	1355	GRB	Conserved
ENSG00000050393	MCUR1	ENSMUSG00000021371	0.5500155278191264	1179	screened	Conserved
ENSG00000050405	LIMA1	ENSMUSG00000023022	0.3818575869382614	2122	nonGRB	Conserved
ENSG00000050426	LETMD1	ENSMUSG00000037353	0.2068806242309203	2124	nonGRB	Conserved
ENSG00000050438	SLC4A8	ENSMUSG00000023032	0.5277394540394323	2124	nonGRB	Conserved
ENSG00000050555	LAMC3	ENSMUSG00000026840	-0.2114501055279207	1776	GRB	Conserved
ENSG00000050628	PTGER3	ENSMUSG00000040016	0.05153909838269752	122	nonGRB	Conserved
ENSG00000050730	TNIP3	ENSMUSG00000044162	-0.12360428132284602	906	screened	Rearranged
ENSG00000050748	MAPK9	ENSMUSG00000020366	0.45013672184972564	1161	nonGRB	Conserved
ENSG00000050767	COL23A1	ENSMUSG00000063564	-0.3842184080707677	1157	nonGRB	Conserved
ENSG00000050820	BCAR1	ENSMUSG00000031955	-0.18225299305596868	2540	nonGRB	Conserved
ENSG00000051009	FAM160A2	ENSMUSG00000044465	0.6585785647643211	1918	nonGRB	Conserved
ENSG00000051108	HERPUD1	ENSMUSG00000031770	0.9946753847810517	2516	nonGRB	Conserved
ENSG00000051128	HOMER3	ENSMUSG00000003573	0.01718958926977536	2739	nonGRB	Conserved
ENSG00000051180	RAD51	ENSMUSG00000027323	0.7430438436652052	2389	nonGRB	Conserved
ENSG00000051341	POLQ	ENSMUSG00000034206	0.537935722018229	707	nonGRB	Conserved
ENSG00000051382	PIK3CB	ENSMUSG00000032462	0.5708372594734077	727	screened	Conserved
ENSG00000051523	CYBA	ENSMUSG00000006519	0.8190844147491996	2556	nonGRB	Conserved
ENSG00000051620	HEBP2	ENSMUSG00000019853	0.7580425669041072	1294	nonGRB	Conserved
ENSG00000051825	MPHOSPH9	ENSMUSG00000038126	0.7352849346589801	2196	nonGRB	Conserved
ENSG00000052126	PLEKHA5	ENSMUSG00000030231	-0.039684704608063164	2092	nonGRB	Conserved
ENSG00000052344	PRSS8	ENSMUSG00000030800	0.5924688929877464	2502	nonGRB	Conserved
ENSG00000052723	SIKE1	ENSMUSG00000027854	-0.5212390453038275	183	nonGRB	Conserved
ENSG00000052749	RRP12	ENSMUSG00000035049	0.1981927659081932	1876	nonGRB	Conserved
ENSG00000052795	FNIP2	ENSMUSG00000061175	0.6642224038785672	949	screened	Conserved
ENSG00000052802	MSMO1	ENSMUSG00000031604	0.7103446346763423	955	screened	Conserved
ENSG00000052841	TTC17	ENSMUSG00000027194	0.03640575361221058	NA	NA	Outside
ENSG00000052850	ALX4	ENSMUSG00000040310	NA	1960	GRB	Conserved
ENSG00000053328	METTL24	ENSMUSG00000045555	0.4935266288425617	1261	nonGRB	Conserved
ENSG00000053372	MRTO4	ENSMUSG00000028741	0.06167270299212541	29	screened	Conserved
ENSG00000053501	USE1	ENSMUSG00000002395	0.0765543900042303	2737	nonGRB	NA
ENSG00000053747	LAMA3	ENSMUSG00000024421	0.9002504104339539	2655	nonGRB	Conserved
ENSG00000053770	AP5M1	ENSMUSG00000036291	0.34901069892086184	2326	GRB	Conserved
ENSG00000053900	ANAPC4	ENSMUSG00000029176	0.27031098887181754	818	screened	Conserved
ENSG00000053918	KCNQ1	ENSMUSG00000009545	0.7500900408851325	1913	screened	Conserved
ENSG00000054116	TRAPPC3	ENSMUSG00000028847	0.05956968722768669	68	nonGRB	Conserved
ENSG00000054118	THRAP3	ENSMUSG00000043962	0.3123374561869757	68	nonGRB	Conserved
ENSG00000054148	PHPT1	ENSMUSG00000036504	-0.05629514347303047	1787	nonGRB	Conserved
ENSG00000054179	ENTPD2	ENSMUSG00000015085	0.3175783068693798	1787	nonGRB	Conserved
ENSG00000054267	ARID4B	ENSMUSG00000039219	0.4123990512727998	NA	NA	Outside
ENSG00000054282	SDCCAG8	ENSMUSG00000026504	-0.08855742922565095	341	screened	Conserved
ENSG00000054356	PTPRN	ENSMUSG00000026204	0.33279752993028633	553	screened	Conserved
ENSG00000054392	HHAT	ENSMUSG00000037375	0.14629072825966236	294	screened	Conserved
ENSG00000054611	TBC1D22A	ENSMUSG00000051864	0.38070730179927287	2920	GRB	Conserved
ENSG00000054654	SYNE2	ENSMUSG00000063450	0.056082594483679714	2334	nonGRB	Conserved
ENSG00000054690	PLEKHH1	ENSMUSG00000060716	0.5589148397009716	2337	nonGRB	Conserved
ENSG00000054793	ATP9A	ENSMUSG00000027546	0.602633405773855	2843	GRB	Conserved
ENSG00000054796	SPO11	ENSMUSG00000005883	-0.05555555555555555	2849	screened	Conserved
ENSG00000054803	CBLN4	ENSMUSG00000067578	0.09727833784322927	2847	screened	Conserved
ENSG00000054938	CHRDL2	ENSMUSG00000030732	0.840400812741334	1997	nonGRB	Conserved
ENSG00000054965	FAM168A	ENSMUSG00000029461	0.8224692662705779	1996	nonGRB	Conserved
ENSG00000054967	RELT	ENSMUSG00000008318	0.3581122984239558	1996	nonGRB	Conserved
ENSG00000054983	GALC	ENSMUSG00000021003	0.4936919040611181	2356	nonGRB	Conserved
ENSG00000055044	NOP58	ENSMUSG00000026020	0.1270788826104893	NA	NA	Outside
ENSG00000055070	SZRD1	ENSMUSG00000040842	0.11955676192691048	24	nonGRB	Conserved
ENSG00000055118	KCNH2	ENSMUSG00000038319	0.14048474673467723	1483	nonGRB	NA
ENSG00000055130	CUL1	ENSMUSG00000029686	0.8980083690389927	1481	nonGRB	Conserved
ENSG00000055147	FAM114A2	ENSMUSG00000020523	-6.739130704556636e-4	1130	nonGRB	Conserved
ENSG00000055163	CYFIP2	ENSMUSG00000020340	-0.17544567385982862	1131	screened	Rearranged
ENSG00000055208	TAB2	ENSMUSG00000015755	-0.10997327534234666	1306	nonGRB	Conserved
ENSG00000055332	EIF2AK2	ENSMUSG00000024079	-0.44141367396955256	383	screened	Conserved
ENSG00000055483	USP36	ENSMUSG00000033909	-0.3266494890001607	NA	NA	Outside
ENSG00000055609	KMT2C	ENSMUSG00000038056	0.08141320834219337	1485	nonGRB	Conserved
ENSG00000055732	MCOLN3	ENSMUSG00000036853	0.5073809620549015	137	nonGRB	Conserved
ENSG00000055813	CCDC85A	ENSMUSG00000032878	0.5916854028725976	404	nonGRB	Conserved
ENSG00000055917	PUM2	ENSMUSG00000020594	0.33605665313860533	363	nonGRB	Conserved
ENSG00000055950	MRPL43	ENSMUSG00000025208	0.3064720192307993	1879	GRB	Conserved
ENSG00000055955	ITIH4	ENSMUSG00000021922	0.9703514230962867	643	nonGRB	Conserved
ENSG00000055957	ITIH1	ENSMUSG00000006529	NA	NA	NA	Outside
ENSG00000056050	HPF1	ENSMUSG00000038005	0.4496331880409491	960	nonGRB	Conserved
ENSG00000056097	ZFR	ENSMUSG00000022201	0.486969112024356	1007	nonGRB	Conserved
ENSG00000056277	ZNF280C	ENSMUSG00000036916	-0.08865144397017148	NA	NA	Outside
ENSG00000056487	PHF21B	ENSMUSG00000016624	0.8482783511939174	2918	screened	Conserved
ENSG00000056558	TRAF1	ENSMUSG00000026875	-0.2297631190000712	1757	nonGRB	NA
ENSG00000056586	RC3H2	ENSMUSG00000075376	0.05340991862699937	1762	screened	Conserved
ENSG00000056736	IL17RB	ENSMUSG00000015966	-0.017405299386279143	644	screened	Conserved
ENSG00000056972	TRAF3IP2	ENSMUSG00000019842	0.5187423525625156	1264	nonGRB	Conserved
ENSG00000057252	SOAT1	ENSMUSG00000026600	0.36721410386048836	251	nonGRB	Conserved
ENSG00000057294	PKP2	ENSMUSG00000041957	NA	2109	nonGRB	NA
ENSG00000057593	F7	ENSMUSG00000031443	NA	NA	NA	Outside
ENSG00000057657	PRDM1	ENSMUSG00000038151	0.23003291949652535	1255	GRB	Conserved
ENSG00000057663	ATG5	ENSMUSG00000038160	0.19184894868671112	1256	nonGRB	Conserved
ENSG00000057704	TMCC3	ENSMUSG00000020023	0.9179674939442353	2165	nonGRB	Conserved
ENSG00000057757	PITHD1	ENSMUSG00000028669	0.6955836102757315	42	nonGRB	Conserved
ENSG00000057935	MTA3	ENSMUSG00000055817	0.24615117403383083	390	nonGRB	Conserved
ENSG00000058056	USP13	ENSMUSG00000056900	-0.15121845014435506	769	nonGRB	Conserved
ENSG00000058063	ATP11B	ENSMUSG00000037400	0.5319525079398604	NA	NA	Outside
ENSG00000058091	CDK14	ENSMUSG00000028926	0.6366096846569396	1421	screened	Conserved
ENSG00000058262	SEC61A1	ENSMUSG00000030082	0.5852587104869452	NA	NA	Outside
ENSG00000058272	PPP1R12A	ENSMUSG00000019907	0.13273603908586246	2152	GRB	Conserved
ENSG00000058335	RASGRF1	ENSMUSG00000032356	0.7131485769621237	2438	nonGRB	NA
ENSG00000058404	CAMK2B	ENSMUSG00000057897	0.6782441789709956	1380	nonGRB	Conserved
ENSG00000058453	CROCC	ENSMUSG00000040860	0.16937775285541046	NA	NA	Outside
ENSG00000058600	POLR3E	ENSMUSG00000030880	-0.22021301797767126	2489	nonGRB	Conserved
ENSG00000058668	ATP2B4	ENSMUSG00000026463	0.006265583221821137	287	nonGRB	Conserved
ENSG00000058799	YIPF1	ENSMUSG00000057375	0.02441327171451142	99	nonGRB	Conserved
ENSG00000058804	NDC1	ENSMUSG00000028614	-0.1957822052884992	99	nonGRB	Conserved
ENSG00000058866	DGKG	ENSMUSG00000022861	0.800107791840612	777	nonGRB	Conserved
ENSG00000059122	FLYWCH1	ENSMUSG00000040097	-0.39981564961929134	2465	nonGRB	Conserved
ENSG00000059377	TBXAS1	ENSMUSG00000029925	0.7757866164304479	1470	nonGRB	Conserved
ENSG00000059378	PARP12	ENSMUSG00000038507	0.35508581890960805	1471	nonGRB	Conserved
ENSG00000059573	ALDH18A1	ENSMUSG00000025007	0.6430584048131404	1874	nonGRB	Conserved
ENSG00000059588	TARBP1	ENSMUSG00000090290	0.27580097888557426	330	screened	Conserved
ENSG00000059691	GATB	ENSMUSG00000028085	-0.10578953697977832	939	GRB	Conserved
ENSG00000059728	MXD1	ENSMUSG00000001156	0.36869808135209386	419	nonGRB	Conserved
ENSG00000059758	CDK17	ENSMUSG00000020015	0.06990754980048691	2167	screened	Conserved
ENSG00000059769	DNAJC25	ENSMUSG00000070972	0.23623621065843353	1740	nonGRB	Conserved
ENSG00000059915	PSD	ENSMUSG00000037126	0.6796834396884143	1882	screened	Conserved
ENSG00000060069	CTDP1	ENSMUSG00000033323	0.8803628060974774	2711	screened	NA
ENSG00000060138	YBX3	ENSMUSG00000030189	0.49065484213392935	NA	NA	Outside
ENSG00000060140	STYK1	ENSMUSG00000032899	0.688641435451691	2080	nonGRB	NA
ENSG00000060237	WNK1	ENSMUSG00000045962	0.17636627937196211	2070	screened	Conserved
ENSG00000060491	OGFR	ENSMUSG00000049401	-0.10634333864611518	NA	NA	Outside
ENSG00000060558	GNA15	ENSMUSG00000034792	0.5049794425094877	2715	nonGRB	NA
ENSG00000060566	CREB3L3	ENSMUSG00000035041	0.9610573195649732	2717	nonGRB	NA
ENSG00000060642	PIGV	ENSMUSG00000043257	0.10264067769327584	49	screened	Conserved
ENSG00000060656	PTPRU	ENSMUSG00000028909	0.0909805613987409	54	nonGRB	Conserved
ENSG00000060709	RIMBP2	ENSMUSG00000029420	0.9770212508192391	2202	screened	Conserved
ENSG00000060718	COL11A1	ENSMUSG00000027966	0.6534789037987289	164	screened	Conserved
ENSG00000060749	QSER1	ENSMUSG00000074994	0.5974737548310145	1949	nonGRB	Conserved
ENSG00000060762	MPC1	ENSMUSG00000023861	0.7811169846431729	1326	nonGRB	Rearranged
ENSG00000060982	BCAT1	ENSMUSG00000030268	0.5347091986173563	2099	nonGRB	Conserved
ENSG00000061273	HDAC7	ENSMUSG00000022475	0.3130835228946372	NA	NA	Outside
ENSG00000061455	PRDM6	ENSMUSG00000069378	-0.08033557336464393	1093	GRB	Conserved
ENSG00000061656	SPAG4	ENSMUSG00000038180	0.9006904878170368	NA	NA	Outside
ENSG00000061676	NCKAP1	ENSMUSG00000027002	0.3640475888944676	517	screened	Conserved
ENSG00000061794	MRPS35	ENSMUSG00000040112	0.31198166883296086	2103	nonGRB	Conserved
ENSG00000061918	GUCY1B3	ENSMUSG00000028005	0.7128586140697701	945	nonGRB	Conserved
ENSG00000061936	SFSWAP	ENSMUSG00000029439	0.38830955630465075	2203	nonGRB	Rearranged
ENSG00000061938	TNK2	ENSMUSG00000022791	-0.19444660745263664	788	nonGRB	NA
ENSG00000061987	MON2	ENSMUSG00000034602	0.03684905473832337	2136	screened	Conserved
ENSG00000062038	CDH3	ENSMUSG00000061048	0.06428037676777126	2531	nonGRB	Conserved
ENSG00000062194	GPBP1	ENSMUSG00000032745	0.30020318344093083	1029	nonGRB	Conserved
ENSG00000062282	DGAT2	ENSMUSG00000030747	0.3097049209490759	1999	nonGRB	Conserved
ENSG00000062370	ZNF112	ENSMUSG00000052675	0.5181586054156244	2768	nonGRB	Conserved
ENSG00000062524	LTK	ENSMUSG00000027297	0.9164120525113367	NA	NA	Outside
ENSG00000062582	MRPS24	ENSMUSG00000020477	-0.01159880354111843	1379	nonGRB	Rearranged
ENSG00000062598	ELMO2	ENSMUSG00000017670	0.7223563463981423	NA	NA	Outside
ENSG00000062650	WAPL	ENSMUSG00000041408	-0.107132513324413	1862	nonGRB	Conserved
ENSG00000062716	VMP1	ENSMUSG00000018171	0.15890514856457422	NA	NA	Outside
ENSG00000062725	APPBP2	ENSMUSG00000018481	0.1464469821596531	2610	nonGRB	Conserved
ENSG00000062822	POLD1	ENSMUSG00000038644	0.3389503935207927	2783	nonGRB	Conserved
ENSG00000063015	SEZ6	ENSMUSG00000000632	0.7382922074480898	2583	screened	Conserved
ENSG00000063046	EIF4B	ENSMUSG00000058655	-0.08951664871626211	NA	NA	Outside
ENSG00000063177	RPL18	ENSMUSG00000059070	0.05548985890144723	2778	nonGRB	Conserved
ENSG00000063180	CA11	ENSMUSG00000003273	0.9253613080640261	2778	nonGRB	Conserved
ENSG00000063244	U2AF2	ENSMUSG00000030435	0.20950271566321124	2790	nonGRB	Conserved
ENSG00000063245	EPN1	ENSMUSG00000035203	0.5182007170997146	2790	nonGRB	Conserved
ENSG00000063438	AHRR	ENSMUSG00000021575	-0.12141603648903392	981	nonGRB	Rearranged
ENSG00000063587	ZNF275	ENSMUSG00000031365	0.6202428145308517	NA	NA	Outside
ENSG00000063601	MTMR1	ENSMUSG00000015214	0.11244867460620495	NA	NA	Outside
ENSG00000063660	GPC1	ENSMUSG00000034220	0.3714146975013053	576	screened	Conserved
ENSG00000063761	ADCK1	ENSMUSG00000021044	0.5454429279970118	NA	NA	Outside
ENSG00000063854	HAGH	ENSMUSG00000024158	0.6563655044747965	2463	nonGRB	Conserved
ENSG00000064012	CASP8	ENSMUSG00000026029	0.34507705143895817	535	nonGRB	Conserved
ENSG00000064042	LIMCH1	ENSMUSG00000037736	0.5953462443887375	832	screened	Conserved
ENSG00000064102	INTS13	ENSMUSG00000040250	-0.07857719281056454	NA	NA	Outside
ENSG00000064115	TM7SF3	ENSMUSG00000040234	-0.5100152204228054	2102	nonGRB	Conserved
ENSG00000064195	DLX3	ENSMUSG00000001510	0.9854784150258539	2600	nonGRB	Conserved
ENSG00000064199	SPA17	ENSMUSG00000001948	0.9661470498051346	2056	nonGRB	Conserved
ENSG00000064201	TSPAN32	ENSMUSG00000000244	0.8071953728967126	NA	NA	Outside
ENSG00000064205	WISP2	ENSMUSG00000027656	0.4413437751884713	2831	nonGRB	Conserved
ENSG00000064218	DMRT3	ENSMUSG00000042372	0.5615987603051745	1630	GRB	Conserved
ENSG00000064225	ST3GAL6	ENSMUSG00000022747	-0.007140174587971353	684	screened	Conserved
ENSG00000064270	ATP2C2	ENSMUSG00000034112	0.09594302784005662	2550	nonGRB	Conserved
ENSG00000064309	CDON	ENSMUSG00000038119	0.7898202310899282	2059	screened	Conserved
ENSG00000064313	TAF2	ENSMUSG00000037343	0.324009684609851	NA	NA	Outside
ENSG00000064393	HIPK2	ENSMUSG00000061436	0.15561054308976613	1470	nonGRB	Conserved
ENSG00000064419	TNPO3	ENSMUSG00000012535	-0.028932396969961895	1460	nonGRB	Conserved
ENSG00000064490	RFXANK	ENSMUSG00000036120	0.3488472357797966	2740	nonGRB	Conserved
ENSG00000064545	TMEM161A	ENSMUSG00000002342	-0.10053072596211615	2740	nonGRB	Conserved
ENSG00000064547	LPAR2	ENSMUSG00000031861	0.676908628107102	2741	nonGRB	NA
ENSG00000064601	CTSA	ENSMUSG00000017760	0.5049858783116632	2832	nonGRB	Conserved
ENSG00000064607	SUGP2	ENSMUSG00000036054	0.6001141339558641	2740	nonGRB	Conserved
ENSG00000064651	SLC12A2	ENSMUSG00000024597	0.6889615294872787	1096	nonGRB	Conserved
ENSG00000064652	SNX24	ENSMUSG00000024535	0.021251444817804645	1093	GRB	Conserved
ENSG00000064655	EYA2	ENSMUSG00000017897	0.3561392606354125	2835	GRB	Conserved
ENSG00000064666	CNN2	ENSMUSG00000004665	0.713938505525898	2713	nonGRB	Conserved
ENSG00000064687	ABCA7	ENSMUSG00000035722	0.2368082757949281	2713	nonGRB	Conserved
ENSG00000064692	SNCAIP	ENSMUSG00000024534	0.08790609711157477	1093	GRB	Conserved
ENSG00000064703	DDX20	ENSMUSG00000027905	0.9999424670772119	178	nonGRB	Conserved
ENSG00000064726	BTBD1	ENSMUSG00000025103	0.02370278930018031	NA	NA	Outside
ENSG00000064763	FAR2	ENSMUSG00000030303	-0.1336214824433548	2105	nonGRB	Conserved
ENSG00000064787	BCAS1	ENSMUSG00000013523	0.8215726302758808	NA	NA	Outside
ENSG00000064835	POU1F1	ENSMUSG00000004842	1	678	nonGRB	Conserved
ENSG00000064932	SBNO2	ENSMUSG00000035673	-0.12356123021372503	2713	nonGRB	Conserved
ENSG00000064933	PMS1	ENSMUSG00000026098	0.6996303447487985	524	nonGRB	Conserved
ENSG00000064961	HMG20B	ENSMUSG00000020232	-0.043936155281285576	2715	nonGRB	NA
ENSG00000064989	CALCRL	ENSMUSG00000059588	0.9368593447292737	522	nonGRB	Conserved
ENSG00000064999	ANKS1A	ENSMUSG00000024219	0.04690154203299623	1199	nonGRB	Conserved
ENSG00000065000	AP3D1	ENSMUSG00000020198	0.29856705824242313	2715	nonGRB	NA
ENSG00000065029	ZNF76	ENSMUSG00000024220	0.8038677515263015	NA	NA	Outside
ENSG00000065054	SLC9A3R2	ENSMUSG00000002504	0.5219412212137925	2463	nonGRB	Conserved
ENSG00000065057	NTHL1	ENSMUSG00000041429	0.4702741514640817	2463	nonGRB	Conserved
ENSG00000065060	UHRF1BP1	ENSMUSG00000039512	-0.18540789796497817	1199	nonGRB	Conserved
ENSG00000065150	IPO5	ENSMUSG00000030662	0.9561234357006448	2275	nonGRB	Conserved
ENSG00000065154	OAT	ENSMUSG00000030934	0.02812081078923547	NA	NA	Outside
ENSG00000065183	WDR3	ENSMUSG00000033285	0.40663066948023363	189	nonGRB	Conserved
ENSG00000065243	PKN2	ENSMUSG00000004591	0.24114462154119018	141	GRB	Conserved
ENSG00000065268	WDR18	ENSMUSG00000035754	0.12937275921927857	2713	nonGRB	Conserved
ENSG00000065308	TRAM2	ENSMUSG00000041779	0.33202309224478294	1219	nonGRB	Conserved
ENSG00000065320	NTN1	ENSMUSG00000020902	0.03293614243505225	2569	screened	Conserved
ENSG00000065325	GLP2R	ENSMUSG00000049928	-0.09165202307843719	NA	NA	Outside
ENSG00000065328	MCM10	ENSMUSG00000026669	NA	1801	nonGRB	Conserved
ENSG00000065357	DGKA	ENSMUSG00000025357	0.20249054066613123	2131	nonGRB	Conserved
ENSG00000065361	ERBB3	ENSMUSG00000018166	0.4317049514066138	2131	nonGRB	Conserved
ENSG00000065413	ANKRD44	ENSMUSG00000052331	0.4489275379600111	530	nonGRB	Conserved
ENSG00000065427	KARS	ENSMUSG00000031948	0.30110571994581786	2541	nonGRB	Conserved
ENSG00000065457	ADAT1	ENSMUSG00000031949	-0.18947770149957016	2541	nonGRB	Conserved
ENSG00000065485	PDIA5	ENSMUSG00000022844	0.5504869924182698	709	nonGRB	Conserved
ENSG00000065491	TBC1D22B	ENSMUSG00000042203	0.25445287437193925	NA	NA	Outside
ENSG00000065518	NDUFB4	ENSMUSG00000022820	0.24688850643312973	706	nonGRB	Conserved
ENSG00000065526	SPEN	ENSMUSG00000040761	-0.010982940614332996	23	nonGRB	Conserved
ENSG00000065534	MYLK	ENSMUSG00000022836	0.11744088353773231	710	nonGRB	Conserved
ENSG00000065548	ZC3H15	ENSMUSG00000027091	0.017909700748452075	NA	NA	Outside
ENSG00000065559	MAP2K4	ENSMUSG00000033352	0.6194252616998045	NA	NA	Outside
ENSG00000065609	SNAP91	ENSMUSG00000033419	0.7206713560783189	1240	nonGRB	Conserved
ENSG00000065613	SLK	ENSMUSG00000025060	0.09021387334719046	1884	nonGRB	Conserved
ENSG00000065618	COL17A1	ENSMUSG00000025064	NA	1884	nonGRB	Conserved
ENSG00000065621	GSTO2	ENSMUSG00000025069	0.9995237897258606	1884	nonGRB	Conserved
ENSG00000065675	PRKCQ	ENSMUSG00000026778	0.007187460184272457	1795	screened	Conserved
ENSG00000065717	TLE2	ENSMUSG00000034771	0.11605751844500885	2715	nonGRB	NA
ENSG00000065802	ASB1	ENSMUSG00000026311	-0.09221480811349879	576	screened	Conserved
ENSG00000065809	FAM107B	ENSMUSG00000026655	-0.16905423934626346	1804	nonGRB	Conserved
ENSG00000065833	ME1	ENSMUSG00000032418	0.43142291675733185	1239	nonGRB	Conserved
ENSG00000065882	TBC1D1	ENSMUSG00000029174	0.53178169570192	827	nonGRB	Conserved
ENSG00000065883	CDK13	ENSMUSG00000041297	0.11546157212395469	1376	nonGRB	Conserved
ENSG00000065923	SLC9A7	ENSMUSG00000037341	0.41014418235616973	2956	screened	Conserved
ENSG00000065970	FOXJ2	ENSMUSG00000003154	-0.034920691580684025	2077	nonGRB	NA
ENSG00000065978	YBX1	ENSMUSG00000028639	0.8252398245309702	79	nonGRB	Conserved
ENSG00000065989	PDE4A	ENSMUSG00000032177	0.5689500190189154	2725	nonGRB	Conserved
ENSG00000066027	PPP2R5A	ENSMUSG00000026626	-0.2967907378460753	298	nonGRB	Conserved
ENSG00000066032	CTNNA2	ENSMUSG00000063063	0.6168837406098597	428	nonGRB	Conserved
ENSG00000066044	ELAVL1	ENSMUSG00000040028	0.5301337215152883	2721	nonGRB	NA
ENSG00000066056	TIE1	ENSMUSG00000033191	0.6640170024116037	81	nonGRB	Conserved
ENSG00000066084	DIP2B	ENSMUSG00000023026	-0.09701850366290454	2123	nonGRB	Conserved
ENSG00000066117	SMARCD1	ENSMUSG00000023018	0.11693746930029689	2122	nonGRB	Conserved
ENSG00000066135	KDM4A	ENSMUSG00000033326	-0.01445674409479555	81	nonGRB	Conserved
ENSG00000066136	NFYC	ENSMUSG00000032897	0.2790693056404438	76	nonGRB	Conserved
ENSG00000066185	ZMYND12	ENSMUSG00000070806	0.9989322219256518	79	nonGRB	Conserved
ENSG00000066248	NGEF	ENSMUSG00000026259	0.3130440259592307	568	nonGRB	Conserved
ENSG00000066279	ASPM	ENSMUSG00000033952	0.02709810211033029	276	nonGRB	Conserved
ENSG00000066294	CD84	ENSMUSG00000038147	0.48747085690106634	216	nonGRB	Conserved
ENSG00000066322	ELOVL1	ENSMUSG00000006390	0.02506531936527509	81	nonGRB	Conserved
ENSG00000066336	SPI1	ENSMUSG00000002111	0.8358785346971047	1965	screened	Conserved
ENSG00000066379	ZNRD1	ENSMUSG00000036315	0.5728770445633476	1194	nonGRB	Conserved
ENSG00000066382	MPPED2	ENSMUSG00000016386	0.07779012206022991	1946	GRB	Conserved
ENSG00000066405	CLDN18	ENSMUSG00000032473	0.9999336111411767	726	GRB	Conserved
ENSG00000066422	ZBTB11	ENSMUSG00000022601	-0.12483712138990483	686	nonGRB	Conserved
ENSG00000066468	FGFR2	ENSMUSG00000030849	0.023278053535896577	1901	GRB	Conserved
ENSG00000066583	ISOC1	ENSMUSG00000024601	0.590882399790783	1097	screened	Conserved
ENSG00000066629	EML1	ENSMUSG00000058070	0.32564773807012504	2368	GRB	Conserved
ENSG00000066654	THUMPD1	ENSMUSG00000030942	0.08843047656622743	2486	nonGRB	Conserved
ENSG00000066697	MSANTD3	ENSMUSG00000039693	0.3073512083843651	1728	screened	Conserved
ENSG00000066735	KIF26A	ENSMUSG00000021294	-0.06664781671721423	2374	screened	Conserved
ENSG00000066777	ARFGEF1	ENSMUSG00000067851	0.28780812560518887	1551	nonGRB	Conserved
ENSG00000066827	ZFAT	ENSMUSG00000022335	-0.20100756305184245	1619	nonGRB	Conserved
ENSG00000066855	MTFR1	ENSMUSG00000027601	0.2741545632744506	NA	NA	Outside
ENSG00000066923	STAG3	ENSMUSG00000036928	0.9999810747421265	1431	nonGRB	Conserved
ENSG00000066926	FECH	ENSMUSG00000024588	-0.12467219394984476	2688	GRB	Conserved
ENSG00000066933	MYO9A	ENSMUSG00000039585	0.17066726243854557	2428	nonGRB	Conserved
ENSG00000067048	DDX3Y	ENSMUSG00000069045	0.19940671115298905	NA	NA	Outside
ENSG00000067057	PFKP	ENSMUSG00000021196	0.47312433926465497	1791	GRB	Conserved
ENSG00000067064	IDI1	ENSMUSG00000058258	0.22159609588702325	NA	NA	Outside
ENSG00000067082	KLF6	ENSMUSG00000000078	0.162609371845539	1792	GRB	Conserved
ENSG00000067113	PLPP1	ENSMUSG00000021759	0.13068107627484823	1026	nonGRB	Conserved
ENSG00000067141	NEO1	ENSMUSG00000032340	0.15527119657153352	2429	screened	Conserved
ENSG00000067167	TRAM1	ENSMUSG00000025935	0.8447299649983498	1554	GRB	Conserved
ENSG00000067177	PHKA1	ENSMUSG00000034055	0.5116465744518861	2980	nonGRB	Conserved
ENSG00000067182	TNFRSF1A	ENSMUSG00000030341	0.43228638740765046	NA	NA	Outside
ENSG00000067191	CACNB1	ENSMUSG00000020882	0.5352502568842444	2592	nonGRB	Conserved
ENSG00000067208	EVI5	ENSMUSG00000011831	0.501824676933126	150	screened	Conserved
ENSG00000067221	STOML1	ENSMUSG00000032333	0.2785384305216294	2431	nonGRB	Conserved
ENSG00000067225	PKM	ENSMUSG00000032294	0.687421526075542	NA	NA	Outside
ENSG00000067248	DHX29	ENSMUSG00000042426	-0.27246757498386087	1026	nonGRB	Conserved
ENSG00000067334	DNTTIP2	ENSMUSG00000039756	-0.0910035340656233	153	nonGRB	Conserved
ENSG00000067365	METTL22	ENSMUSG00000039345	0.7014412867471701	NA	NA	Outside
ENSG00000067369	TP53BP1	ENSMUSG00000043909	0.13763664257164154	2393	nonGRB	Conserved
ENSG00000067445	TRO	ENSMUSG00000025272	0.7427498928673734	2964	nonGRB	NA
ENSG00000067533	RRP15	ENSMUSG00000001305	-0.10013516150508002	307	GRB	Conserved
ENSG00000067606	PRKCZ	ENSMUSG00000029053	0.8832262380437337	3	nonGRB	Conserved
ENSG00000067704	IARS2	ENSMUSG00000026618	0.35490116770005103	308	nonGRB	Conserved
ENSG00000067715	SYT1	ENSMUSG00000035864	0.7626868357416242	2151	GRB	Conserved
ENSG00000067798	NAV3	ENSMUSG00000020181	-0.17764442801061206	2150	screened	Conserved
ENSG00000067829	IDH3G	ENSMUSG00000002010	-0.2175641807582886	3049	nonGRB	Conserved
ENSG00000067836	ROGDI	ENSMUSG00000022540	0.49851175253925795	2469	nonGRB	Conserved
ENSG00000067840	PDZD4	ENSMUSG00000002006	0.4350158900267065	3049	nonGRB	Conserved
ENSG00000067842	ATP2B3	ENSMUSG00000031376	0.8594760876337303	NA	NA	Outside
ENSG00000067900	ROCK1	ENSMUSG00000024290	0.6645384635305325	2653	screened	Conserved
ENSG00000067955	CBFB	ENSMUSG00000031885	-0.0802176753402628	2528	nonGRB	Conserved
ENSG00000068001	HYAL2	ENSMUSG00000010047	0.12980554014295947	640	nonGRB	Conserved
ENSG00000068024	HDAC4	ENSMUSG00000026313	-0.03359836581522917	576	screened	Conserved
ENSG00000068028	RASSF1	ENSMUSG00000010067	0.25359289518182565	640	nonGRB	Conserved
ENSG00000068079	IFI35	ENSMUSG00000010358	0.5193579464894362	NA	NA	Outside
ENSG00000068097	HEATR6	ENSMUSG00000000976	0.24273273480882057	2609	nonGRB	Conserved
ENSG00000068120	COASY	ENSMUSG00000001755	0.17407399003597737	NA	NA	Outside
ENSG00000068137	PLEKHH3	ENSMUSG00000035172	0.5200507584417133	NA	NA	Outside
ENSG00000068305	MEF2A	ENSMUSG00000030557	-0.15120572128036044	2456	GRB	Conserved
ENSG00000068308	OTUD5	ENSMUSG00000031154	0.00160757743340008	2959	nonGRB	Conserved
ENSG00000068323	TFE3	ENSMUSG00000000134	0.1090978114238705	2959	nonGRB	Conserved
ENSG00000068354	TBC1D25	ENSMUSG00000039201	0.45204744753018533	2958	nonGRB	Rearranged
ENSG00000068366	ACSL4	ENSMUSG00000031278	-0.0896186498009884	3011	nonGRB	Conserved
ENSG00000068383	INPP5A	ENSMUSG00000025477	0.5344489024904707	1909	nonGRB	Rearranged
ENSG00000068400	GRIPAP1	ENSMUSG00000031153	0.572012716274351	2959	nonGRB	Conserved
ENSG00000068438	FTSJ1	ENSMUSG00000031171	0.3920423760996613	2958	nonGRB	Rearranged
ENSG00000068489	PRR11	ENSMUSG00000020493	0.39974417695200165	NA	NA	Outside
ENSG00000068650	ATP11A	ENSMUSG00000031441	0.7282104955743249	2291	nonGRB	Conserved
ENSG00000068654	POLR1A	ENSMUSG00000049553	0.03896996848209352	433	nonGRB	Conserved
ENSG00000068724	TTC7A	ENSMUSG00000036918	-0.0984758188008448	395	screened	Conserved
ENSG00000068745	IP6K2	ENSMUSG00000032599	0.14730438204321314	638	nonGRB	Conserved
ENSG00000068784	SRBD1	ENSMUSG00000024135	0.5293566893967446	394	nonGRB	Conserved
ENSG00000068796	KIF2A	ENSMUSG00000021693	0.056178199659688725	1035	screened	Conserved
ENSG00000068831	RASGRP2	ENSMUSG00000032946	0.5793508642312654	1981	nonGRB	Conserved
ENSG00000068903	SIRT2	ENSMUSG00000015149	0.5254050564256427	2758	nonGRB	Conserved
ENSG00000068912	ERLEC1	ENSMUSG00000020311	0.021228977290044207	402	nonGRB	Rearranged
ENSG00000068971	PPP2R5B	ENSMUSG00000024777	0.8801475723484312	1982	nonGRB	Conserved
ENSG00000068976	PYGM	ENSMUSG00000032648	0.9244896178645094	NA	NA	Outside
ENSG00000069011	PITX1	ENSMUSG00000021506	0.9108590952615546	1102	GRB	Conserved
ENSG00000069020	MAST4	ENSMUSG00000034751	0.29017240312606446	1040	screened	Conserved
ENSG00000069122	ADGRF5	ENSMUSG00000056492	0.9143548582288172	1213	nonGRB	Conserved
ENSG00000069188	SDK2	ENSMUSG00000041592	-0.23683603423957697	2622	GRB	Conserved
ENSG00000069206	ADAM7	ENSMUSG00000022056	0.9994962542364216	1511	nonGRB	Conserved
ENSG00000069248	NUP133	ENSMUSG00000039509	0.32019987590933097	321	nonGRB	Conserved
ENSG00000069329	VPS35	ENSMUSG00000031696	0.22364244333201894	2506	nonGRB	Rearranged
ENSG00000069345	DNAJA2	ENSMUSG00000031701	0.6851588731960271	2506	nonGRB	Rearranged
ENSG00000069399	BCL3	ENSMUSG00000053175	0.5059160254210758	2768	nonGRB	Conserved
ENSG00000069424	KCNAB2	ENSMUSG00000028931	0.9247268240121902	5	GRB	Conserved
ENSG00000069431	ABCC9	ENSMUSG00000030249	0.461458685846508	2095	nonGRB	Conserved
ENSG00000069482	GAL	ENSMUSG00000024907	NA	1989	nonGRB	NA
ENSG00000069509	FUNDC1	ENSMUSG00000025040	0.28938642527734404	2955	nonGRB	Conserved
ENSG00000069535	MAOB	ENSMUSG00000040147	-0.033514729566141016	NA	NA	Outside
ENSG00000069667	RORA	ENSMUSG00000032238	0.9218376640897358	2414	screened	Conserved
ENSG00000069696	DRD4	ENSMUSG00000025496	-0.10226119979543259	1910	nonGRB	NA
ENSG00000069702	TGFBR3	ENSMUSG00000029287	0.3970998577487328	148	nonGRB	Conserved
ENSG00000069812	HES2	ENSMUSG00000028940	0.7204242601923749	7	nonGRB	Conserved
ENSG00000069849	ATP1B3	ENSMUSG00000032412	-0.17073869421812038	730	nonGRB	Conserved
ENSG00000069869	NEDD4	ENSMUSG00000032216	-0.14307536009560015	NA	NA	Outside
ENSG00000069943	PIGB	ENSMUSG00000079469	-0.3097722359846568	2405	screened	Conserved
ENSG00000069956	MAPK6	ENSMUSG00000042688	0.3925593594504035	2401	nonGRB	NA
ENSG00000069974	RAB27A	ENSMUSG00000032202	0.015081436006663312	2405	screened	Conserved
ENSG00000069998	HDHD5	ENSMUSG00000058979	-0.002864480322144466	2891	screened	NA
ENSG00000070010	UFD1	ENSMUSG00000005262	0.24747333620933168	2893	screened	NA
ENSG00000070018	LRP6	ENSMUSG00000030201	0.15657889393487204	2083	nonGRB	Conserved
ENSG00000070019	GUCY2C	ENSMUSG00000042638	0.9998828823993503	2087	nonGRB	Conserved
ENSG00000070047	PHRF1	ENSMUSG00000038611	0.13614318686340993	1910	nonGRB	NA
ENSG00000070061	ELP1	ENSMUSG00000028431	0.06478059109657186	1735	nonGRB	Conserved
ENSG00000070081	NUCB2	ENSMUSG00000030659	0.6905967248137092	NA	NA	Outside
ENSG00000070087	PFN2	ENSMUSG00000027805	0.609394472577277	740	nonGRB	Conserved
ENSG00000070159	PTPN3	ENSMUSG00000038764	0.7843393545251106	1735	nonGRB	Conserved
ENSG00000070182	SPTB	ENSMUSG00000021061	0.45746236477913876	2335	nonGRB	Conserved
ENSG00000070190	DAPP1	ENSMUSG00000028159	0.37995986229103873	885	nonGRB	Conserved
ENSG00000070193	FGF10	ENSMUSG00000021732	0.03578081112313519	1021	screened	Conserved
ENSG00000070214	SLC44A1	ENSMUSG00000028412	0.7014093710605164	1732	nonGRB	Conserved
ENSG00000070269	TMEM260	ENSMUSG00000036339	0.14226090713946907	2325	nonGRB	Conserved
ENSG00000070366	SMG6	ENSMUSG00000038290	0.1214159241738531	2561	screened	Rearranged
ENSG00000070367	EXOC5	ENSMUSG00000061244	-0.03567511729067271	2326	GRB	Conserved
ENSG00000070404	FSTL3	ENSMUSG00000020325	0.37788785107276684	2712	nonGRB	NA
ENSG00000070423	RNF126	ENSMUSG00000035890	0.17784412520792364	2712	nonGRB	NA
ENSG00000070476	ZXDC	ENSMUSG00000034430	-0.0033169476101319313	713	screened	NA
ENSG00000070495	JMJD6	ENSMUSG00000056962	-0.031132169106349	NA	NA	Outside
ENSG00000070501	POLB	ENSMUSG00000031536	0.21494127094478904	1529	screened	Conserved
ENSG00000070601	FRMPD1	ENSMUSG00000035615	NA	1680	nonGRB	Conserved
ENSG00000070610	GBA2	ENSMUSG00000028467	0.37603694125565984	1676	nonGRB	Conserved
ENSG00000070669	ASNS	ENSMUSG00000029752	0.8729176445257015	1428	nonGRB	Conserved
ENSG00000070718	AP3M2	ENSMUSG00000031539	0.8224837595045431	1529	screened	Conserved
ENSG00000070731	ST6GALNAC2	ENSMUSG00000057286	0.019422296699571278	NA	NA	Outside
ENSG00000070759	TESK2	ENSMUSG00000033985	0.05133296404529332	84	nonGRB	Conserved
ENSG00000070770	CSNK2A2	ENSMUSG00000046707	0.06771419347966803	2518	nonGRB	Conserved
ENSG00000070778	PTPN21	ENSMUSG00000021009	-0.1879460471297638	NA	NA	Outside
ENSG00000070785	EIF2B3	ENSMUSG00000028683	0.13234798575187354	84	nonGRB	Conserved
ENSG00000070808	CAMK2A	ENSMUSG00000024617	0.9797676087859672	1125	nonGRB	Conserved
ENSG00000070814	TCOF1	ENSMUSG00000024613	0.23856806341456643	1125	nonGRB	Conserved
ENSG00000070831	CDC42	ENSMUSG00000006699	0.3327519503929347	37	screened	Conserved
ENSG00000070882	OSBPL3	ENSMUSG00000029822	0.6682072290097594	1353	nonGRB	Conserved
ENSG00000070950	RAD18	ENSMUSG00000030254	0.20766815791002494	NA	NA	Outside
ENSG00000070961	ATP2B1	ENSMUSG00000019943	0.30845654643236053	2160	screened	Conserved
ENSG00000071051	NCK2	ENSMUSG00000066877	-0.3094056856270078	448	nonGRB	Rearranged
ENSG00000071054	MAP4K4	ENSMUSG00000026074	0.047973742532039336	444	nonGRB	Conserved
ENSG00000071073	MGAT4A	ENSMUSG00000026110	0.47190145739500905	440	nonGRB	Conserved
ENSG00000071127	WDR1	ENSMUSG00000005103	0.5453271358584234	805	nonGRB	Conserved
ENSG00000071189	SNX13	ENSMUSG00000020590	0.12547577866081996	1343	GRB	Conserved
ENSG00000071205	ARHGAP10	ENSMUSG00000037148	0.17560746444778347	933	nonGRB	Conserved
ENSG00000071242	RPS6KA2	ENSMUSG00000023809	0.4576349963226649	1326	nonGRB	Rearranged
ENSG00000071243	ING3	ENSMUSG00000029670	0.002280844718552626	1453	screened	Conserved
ENSG00000071246	VASH1	ENSMUSG00000021256	0.2580625731674802	2347	GRB	Conserved
ENSG00000071282	LMCD1	ENSMUSG00000057604	0.49086221325716034	584	nonGRB	Conserved
ENSG00000071462	BUD23	ENSMUSG00000005378	0.7237716203746943	1401	nonGRB	NA
ENSG00000071537	SEL1L	ENSMUSG00000020964	0.9688027020130492	NA	NA	Outside
ENSG00000071539	TRIP13	ENSMUSG00000021569	0.426863854538382	981	nonGRB	Rearranged
ENSG00000071553	ATP6AP1	ENSMUSG00000019087	0.4353901710785499	3050	nonGRB	Conserved
ENSG00000071564	TCF3	ENSMUSG00000020167	NA	2714	GRB	Conserved
ENSG00000071575	TRIB2	ENSMUSG00000020601	0.3861987484910651	358	screened	Conserved
ENSG00000071626	DAZAP1	ENSMUSG00000069565	0.3791152281858739	2714	GRB	Conserved
ENSG00000071655	MBD3	ENSMUSG00000035478	-0.2504282284856596	2714	GRB	Conserved
ENSG00000071794	HLTF	ENSMUSG00000002428	-0.3441506677223396	738	nonGRB	Rearranged
ENSG00000071859	FAM50A	ENSMUSG00000001962	0.14571789647031075	3050	nonGRB	Conserved
ENSG00000071889	FAM3A	ENSMUSG00000031399	0.27390919642314215	3050	nonGRB	Conserved
ENSG00000071894	CPSF1	ENSMUSG00000034022	0.3842431025174211	NA	NA	Outside
ENSG00000071909	MYO3B	ENSMUSG00000042064	0.07807081619441404	502	screened	Conserved
ENSG00000071991	CDH19	ENSMUSG00000047216	0.8876113644454509	2701	GRB	Conserved
ENSG00000071994	PDCD2	ENSMUSG00000014771	0.2588817639888099	NA	NA	Outside
ENSG00000072062	PRKACA	ENSMUSG00000005469	-0.2841604970661412	2733	nonGRB	Conserved
ENSG00000072071	ADGRL1	ENSMUSG00000013033	0.8940286365693417	2733	nonGRB	Conserved
ENSG00000072080	SPP2	ENSMUSG00000026295	NA	570	nonGRB	Conserved
ENSG00000072110	ACTN1	ENSMUSG00000015143	0.6614896397548113	2339	nonGRB	Conserved
ENSG00000072121	ZFYVE26	ENSMUSG00000066440	0.25573255839143	NA	NA	Outside
ENSG00000072134	EPN2	ENSMUSG00000001036	0.3899955597098462	2579	nonGRB	Conserved
ENSG00000072135	PTPN18	ENSMUSG00000026126	0.5281995808563429	469	nonGRB	NA
ENSG00000072163	LIMS2	ENSMUSG00000024395	-0.10529739132076513	469	nonGRB	NA
ENSG00000072182	ASIC4	ENSMUSG00000033007	0.5173420706461523	NA	NA	Outside
ENSG00000072195	SPEG	ENSMUSG00000026207	-0.15065217453776153	NA	NA	Outside
ENSG00000072201	LNX1	ENSMUSG00000029228	-0.43678612935254657	840	GRB	Conserved
ENSG00000072210	ALDH3A2	ENSMUSG00000010025	-0.04031858643206709	2579	nonGRB	Conserved
ENSG00000072274	TFRC	ENSMUSG00000022797	-0.01958904931261795	789	nonGRB	Conserved
ENSG00000072310	SREBF1	ENSMUSG00000020538	0.5349102018666739	2577	nonGRB	NA
ENSG00000072364	AFF4	ENSMUSG00000049470	-0.34774712874745	1100	screened	Conserved
ENSG00000072415	MPP5	ENSMUSG00000021112	-0.015987299047069	2336	nonGRB	Conserved
ENSG00000072422	RHOBTB1	ENSMUSG00000019944	NA	1837	screened	Conserved
ENSG00000072501	SMC1A	ENSMUSG00000041133	0.4298914345451005	2964	nonGRB	NA
ENSG00000072518	MARK2	ENSMUSG00000024969	0.17702771625140837	1980	nonGRB	Conserved
ENSG00000072571	HMMR	ENSMUSG00000020330	0.7687652638698195	NA	NA	Outside
ENSG00000072609	CHFR	ENSMUSG00000014668	-0.06945223756739483	NA	NA	Outside
ENSG00000072657	TRHDE	ENSMUSG00000050663	0.9525675571043354	2147	screened	Conserved
ENSG00000072682	P4HA2	ENSMUSG00000018906	0.13453187478055673	NA	NA	Outside
ENSG00000072736	NFATC3	ENSMUSG00000031902	0.5275989646239203	2530	nonGRB	Conserved
ENSG00000072756	TRNT1	ENSMUSG00000013736	0.2023985943075556	579	GRB	Conserved
ENSG00000072778	ACADVL	ENSMUSG00000018574	0.3986558828743018	NA	NA	Outside
ENSG00000072786	STK10	ENSMUSG00000020272	NA	1146	screened	Conserved
ENSG00000072803	FBXW11	ENSMUSG00000020271	0.6297271992357026	1146	screened	Conserved
ENSG00000072818	ACAP1	ENSMUSG00000001588	0.2743858006256163	NA	NA	Outside
ENSG00000072832	CRMP1	ENSMUSG00000029121	0.8487431431394404	NA	NA	Outside
ENSG00000072840	EVC	ENSMUSG00000029122	0.033723190208650444	799	nonGRB	Conserved
ENSG00000072858	SIDT1	ENSMUSG00000022696	0.3484249050802755	698	screened	Conserved
ENSG00000072864	NDE1	ENSMUSG00000022678	-0.40518754723978173	2481	nonGRB	NA
ENSG00000072952	MRVI1	ENSMUSG00000005611	0.1671679090631199	1923	nonGRB	Conserved
ENSG00000072954	TMEM38A	ENSMUSG00000031791	0.8668035400607679	2736	nonGRB	NA
ENSG00000072958	AP1M1	ENSMUSG00000003033	5.986062950425892e-4	2736	nonGRB	NA
ENSG00000073008	PVR	ENSMUSG00000040511	-0.20271930729424317	2768	nonGRB	Conserved
ENSG00000073050	XRCC1	ENSMUSG00000051768	0.447305891118025	2767	nonGRB	Conserved
ENSG00000073060	SCARB1	ENSMUSG00000037936	0.28236084736997513	2198	screened	Conserved
ENSG00000073067	CYP2W1	ENSMUSG00000029541	-0.08025676650923924	1328	screened	Conserved
ENSG00000073111	MCM2	ENSMUSG00000002870	0.31362086242003273	713	screened	NA
ENSG00000073146	MOV10L1	ENSMUSG00000015365	NA	2922	nonGRB	Rearranged
ENSG00000073150	PANX2	ENSMUSG00000058441	0.7764280059594064	2922	nonGRB	Rearranged
ENSG00000073169	SELENOO	ENSMUSG00000035757	0.2958913009882484	2922	nonGRB	Rearranged
ENSG00000073282	TP63	ENSMUSG00000022510	0.9505204379176726	782	GRB	Conserved
ENSG00000073331	ALPK1	ENSMUSG00000028028	0.09583379958853257	898	screened	Conserved
ENSG00000073350	LLGL2	ENSMUSG00000020782	0.8142120623604141	2624	nonGRB	Conserved
ENSG00000073417	PDE8A	ENSMUSG00000025584	0.46254561872716776	2443	nonGRB	Conserved
ENSG00000073464	CLCN4	ENSMUSG00000000605	0.2555357868629167	2929	GRB	Rearranged
ENSG00000073536	NLE1	ENSMUSG00000020692	-0.1417338352996183	NA	NA	Outside
ENSG00000073578	SDHA	ENSMUSG00000021577	0.7914762694515247	981	nonGRB	Rearranged
ENSG00000073584	SMARCE1	ENSMUSG00000037935	-0.12570845840042244	2593	nonGRB	Conserved
ENSG00000073598	FNDC8	ENSMUSG00000018844	0.9998810892166992	NA	NA	Outside
ENSG00000073614	KDM5A	ENSMUSG00000030180	-0.1416568609506193	2070	screened	Conserved
ENSG00000073670	ADAM11	ENSMUSG00000020926	0.8876966825951456	2595	screened	Conserved
ENSG00000073711	PPP2R3A	ENSMUSG00000043154	0.6411378837563736	724	nonGRB	Conserved
ENSG00000073712	FERMT2	ENSMUSG00000037712	-0.1525007167319621	2322	nonGRB	Conserved
ENSG00000073734	ABCB11	ENSMUSG00000027048	NA	502	screened	Conserved
ENSG00000073737	DHRS9	ENSMUSG00000027068	0.03041354004033685	502	screened	Conserved
ENSG00000073754	CD5L	ENSMUSG00000015854	0.9995913845727455	210	nonGRB	Conserved
ENSG00000073756	PTGS2	ENSMUSG00000032487	0.03586019776085039	266	nonGRB	Conserved
ENSG00000073792	IGF2BP2	ENSMUSG00000033581	-0.17861040122526597	776	nonGRB	Conserved
ENSG00000073849	ST6GAL1	ENSMUSG00000022885	0.007814685975721639	779	nonGRB	Conserved
ENSG00000073861	TBX21	ENSMUSG00000001444	0.9358069636358707	NA	NA	Outside
ENSG00000073910	FRY	ENSMUSG00000056602	0.08646631258419774	2221	screened	Conserved
ENSG00000073921	PICALM	ENSMUSG00000039361	0.03148809339776263	2010	nonGRB	Conserved
ENSG00000074047	GLI2	ENSMUSG00000048402	0.13582608557354237	462	GRB	Conserved
ENSG00000074054	CLASP1	ENSMUSG00000064302	0.5450656910605495	464	nonGRB	Conserved
ENSG00000074071	MRPS34	ENSMUSG00000038880	0.43235876759652886	2463	nonGRB	Conserved
ENSG00000074181	NOTCH3	ENSMUSG00000038146	0.5884844860190516	2735	nonGRB	NA
ENSG00000074201	CLNS1A	ENSMUSG00000025439	0.13787897197845594	2001	nonGRB	Conserved
ENSG00000074211	PPP2R2C	ENSMUSG00000029120	0.455987423564177	800	nonGRB	Conserved
ENSG00000074219	TEAD2	ENSMUSG00000030796	0.5945239384522205	2779	nonGRB	Conserved
ENSG00000074266	EED	ENSMUSG00000030619	-0.08359346843446527	2010	nonGRB	Conserved
ENSG00000074276	CDHR2	ENSMUSG00000034918	-0.05640221296256	1154	nonGRB	Conserved
ENSG00000074317	SNCB	ENSMUSG00000034891	0.5861137663612284	1155	nonGRB	NA
ENSG00000074319	TSG101	ENSMUSG00000014402	0.21167724568477223	1934	nonGRB	Conserved
ENSG00000074356	NCBP3	ENSMUSG00000020783	-0.3445129786434039	2564	nonGRB	Conserved
ENSG00000074370	ATP2A3	ENSMUSG00000020788	0.9035030425939702	2564	nonGRB	Conserved
ENSG00000074410	CA12	ENSMUSG00000032373	0.027252615894670023	NA	NA	Outside
ENSG00000074416	MGLL	ENSMUSG00000033174	0.054813292500279456	714	nonGRB	Conserved
ENSG00000074527	NTN4	ENSMUSG00000020019	0.11525077135124383	2166	screened	Conserved
ENSG00000074582	BCS1L	ENSMUSG00000026172	0.5020309458828351	552	nonGRB	Conserved
ENSG00000074590	NUAK1	ENSMUSG00000020032	0.11221231367482544	2177	screened	Conserved
ENSG00000074603	DPP8	ENSMUSG00000032393	0.7419692147901742	2419	nonGRB	Conserved
ENSG00000074621	SLC24A1	ENSMUSG00000034452	NA	2419	nonGRB	Conserved
ENSG00000074660	SCARF1	ENSMUSG00000038188	0.09010042267678173	2561	screened	Rearranged
ENSG00000074695	LMAN1	ENSMUSG00000041891	NA	NA	NA	Outside
ENSG00000074696	HACD3	ENSMUSG00000033629	0.9002394737545925	2419	nonGRB	Conserved
ENSG00000074706	IPCEF1	ENSMUSG00000064065	0.07963180841052177	1313	nonGRB	Conserved
ENSG00000074755	ZZEF1	ENSMUSG00000055670	0.7887694182438155	2564	nonGRB	Conserved
ENSG00000074803	SLC12A1	ENSMUSG00000027202	NA	2398	GRB	Conserved
ENSG00000074842	MYDGF	ENSMUSG00000019579	0.36199786975209686	2718	nonGRB	Conserved
ENSG00000074855	ANO8	ENSMUSG00000034863	0.6607596880326325	2738	nonGRB	NA
ENSG00000074935	TUBE1	ENSMUSG00000019845	0.5497801788045907	1265	nonGRB	Conserved
ENSG00000074964	ARHGEF10L	ENSMUSG00000040964	0.016482276543340307	26	nonGRB	Conserved
ENSG00000074966	TXK	ENSMUSG00000054892	0.24683062076062326	838	nonGRB	Rearranged
ENSG00000075035	WSCD2	ENSMUSG00000063430	0.9799013341939207	2180	screened	NA
ENSG00000075043	KCNQ2	ENSMUSG00000016346	0.7778362593834833	NA	NA	Outside
ENSG00000075073	TACR2	ENSMUSG00000020081	-0.034200366848925835	NA	NA	Outside
ENSG00000075089	ACTR6	ENSMUSG00000019948	0.36440528809602396	NA	NA	Outside
ENSG00000075131	TIPIN	ENSMUSG00000032397	0.3859099235943031	2420	screened	Conserved
ENSG00000075142	SRI	ENSMUSG00000003161	0.011418245646662873	1420	screened	Conserved
ENSG00000075151	EIF4G3	ENSMUSG00000028760	0.6665142992156357	34	screened	Conserved
ENSG00000075188	NUP37	ENSMUSG00000035351	0.0907520086403089	2174	screened	Conserved
ENSG00000075213	SEMA3A	ENSMUSG00000028883	-0.04400655746562997	1414	GRB	Conserved
ENSG00000075218	GTSE1	ENSMUSG00000022385	0.8219097869026049	2918	screened	Conserved
ENSG00000075223	SEMA3C	ENSMUSG00000028780	0.053490092079875054	1409	screened	Conserved
ENSG00000075234	TTC38	ENSMUSG00000035944	0.39360659635023737	2918	screened	Conserved
ENSG00000075239	ACAT1	ENSMUSG00000032047	0.72630371154476	2032	nonGRB	NA
ENSG00000075240	GRAMD4	ENSMUSG00000035900	-0.10892721807175233	2919	nonGRB	Conserved
ENSG00000075275	CELSR1	ENSMUSG00000016028	0.24815718460176472	2919	nonGRB	Conserved
ENSG00000075290	WNT8B	ENSMUSG00000036961	NA	1878	nonGRB	Conserved
ENSG00000075292	ZNF638	ENSMUSG00000030016	0.7520952737067036	421	screened	Conserved
ENSG00000075303	SLC25A40	ENSMUSG00000054099	-0.5268953991143073	1419	nonGRB	Conserved
ENSG00000075336	TIMM21	ENSMUSG00000024645	-0.1520793307931644	NA	NA	Outside
ENSG00000075340	ADD2	ENSMUSG00000030000	-0.09933592220110132	420	nonGRB	Conserved
ENSG00000075388	FGF4	ENSMUSG00000050917	NA	1991	nonGRB	Conserved
ENSG00000075391	RASAL2	ENSMUSG00000070565	0.3922361280475902	248	nonGRB	Conserved
ENSG00000075399	VPS9D1	ENSMUSG00000001062	0.3355868254676486	2559	nonGRB	Rearranged
ENSG00000075413	MARK3	ENSMUSG00000007411	-0.3207108504646068	2373	nonGRB	Conserved
ENSG00000075415	SLC25A3	ENSMUSG00000061904	0.4128327016107159	NA	NA	Outside
ENSG00000075420	FNDC3B	ENSMUSG00000039286	0.5049104798077989	764	nonGRB	Conserved
ENSG00000075426	FOSL2	ENSMUSG00000029135	0.7377073163065629	373	screened	Conserved
ENSG00000075429	CACNG5	ENSMUSG00000040373	0.7481870768244285	2616	nonGRB	Conserved
ENSG00000075539	FRYL	ENSMUSG00000070733	0.3569485158269646	838	nonGRB	Rearranged
ENSG00000075568	TMEM131	ENSMUSG00000026116	-0.023335626635627264	439	nonGRB	Conserved
ENSG00000075618	FSCN1	ENSMUSG00000029581	0.08505449304482578	1332	nonGRB	Conserved
ENSG00000075624	ACTB	ENSMUSG00000029580	0.16185608271545612	1332	nonGRB	Conserved
ENSG00000075643	MOCOS	ENSMUSG00000039616	0.0528467389606979	2671	nonGRB	Conserved
ENSG00000075651	PLD1	ENSMUSG00000027695	-0.2760348592557011	764	nonGRB	Conserved
ENSG00000075673	ATP12A	ENSMUSG00000022229	0.19326260226172406	2209	nonGRB	Conserved
ENSG00000075702	WDR62	ENSMUSG00000037020	0.9990655013388003	2753	nonGRB	Conserved
ENSG00000075711	DLG1	ENSMUSG00000022770	0.5038514075137956	791	nonGRB	NA
ENSG00000075785	RAB7A	ENSMUSG00000079477	0.4892723956501449	716	nonGRB	NA
ENSG00000075790	BCAP29	ENSMUSG00000020650	0.23578205041409916	1443	nonGRB	Conserved
ENSG00000075826	SEC31B	ENSMUSG00000051984	-0.16792729591601926	1878	nonGRB	Conserved
ENSG00000075856	SART3	ENSMUSG00000018974	0.2882633564373545	2180	screened	NA
ENSG00000075884	ARHGAP15	ENSMUSG00000049744	0.7208646646557464	481	GRB	Conserved
ENSG00000075886	TUBA3D	ENSMUSG00000067338	0.9999955569718528	470	nonGRB	NA
ENSG00000075914	EXOSC7	ENSMUSG00000025785	-0.07230393405184958	NA	NA	Outside
ENSG00000075945	KIFAP3	ENSMUSG00000026585	0.5216442808390193	233	GRB	Conserved
ENSG00000075975	MKRN2	ENSMUSG00000000439	0.11083232845811072	590	nonGRB	Conserved
ENSG00000076003	MCM6	ENSMUSG00000026355	0.4206624858440321	475	screened	Conserved
ENSG00000076043	REXO2	ENSMUSG00000032026	0.17061293560020263	2040	screened	Conserved
ENSG00000076067	RBMS2	ENSMUSG00000040043	-0.08447810987328654	2132	nonGRB	Conserved
ENSG00000076108	BAZ2A	ENSMUSG00000040054	-0.0989550702095608	2132	nonGRB	Conserved
ENSG00000076201	PTPN23	ENSMUSG00000036057	0.2630907069142594	634	nonGRB	Conserved
ENSG00000076242	MLH1	ENSMUSG00000032498	0.14198151150529698	621	nonGRB	Conserved
ENSG00000076248	UNG	ENSMUSG00000029591	0.5355381267595379	NA	NA	Outside
ENSG00000076258	FMO4	ENSMUSG00000026692	-0.2762613436594504	234	nonGRB	Conserved
ENSG00000076321	KLHL20	ENSMUSG00000026705	0.4296148913478606	239	nonGRB	Conserved
ENSG00000076344	RGS11	ENSMUSG00000024186	-0.03640534865862045	2461	nonGRB	NA
ENSG00000076356	PLXNA2	ENSMUSG00000026640	0.4746052557460849	293	GRB	Conserved
ENSG00000076513	ANKRD13A	ENSMUSG00000041870	0.22897824455396174	NA	NA	Outside
ENSG00000076554	TPD52	ENSMUSG00000027506	0.5232840527096981	1563	screened	Conserved
ENSG00000076555	ACACB	ENSMUSG00000042010	0.8610309636876067	NA	NA	Outside
ENSG00000076641	PAG1	ENSMUSG00000027508	0.6785131262586314	1565	nonGRB	Conserved
ENSG00000076650	GPATCH1	ENSMUSG00000063808	0.10190575502405753	2747	nonGRB	Conserved
ENSG00000076685	NT5C2	ENSMUSG00000025041	0.15544255077308522	1883	screened	Conserved
ENSG00000076706	MCAM	ENSMUSG00000032135	0.27116033192804323	2046	nonGRB	Conserved
ENSG00000076716	GPC4	ENSMUSG00000031119	0.3162452870890568	3033	GRB	Conserved
ENSG00000076770	MBNL3	ENSMUSG00000036109	0.1448993362066489	3032	screened	Conserved
ENSG00000076826	CAMSAP3	ENSMUSG00000044433	0.12352624983380896	NA	NA	Outside
ENSG00000076864	RAP1GAP	ENSMUSG00000041351	0.4167301318343395	36	nonGRB	Conserved
ENSG00000076924	XAB2	ENSMUSG00000019470	0.75098053697074	NA	NA	Outside
ENSG00000076928	ARHGEF1	ENSMUSG00000040940	-0.19272492792181548	2764	nonGRB	Conserved
ENSG00000076944	STXBP2	ENSMUSG00000004626	0.7296005128134209	NA	NA	Outside
ENSG00000077009	NMRK2	ENSMUSG00000004939	0.4037525560287142	2716	nonGRB	Conserved
ENSG00000077044	DGKD	ENSMUSG00000070738	-0.24178073237249922	569	nonGRB	Conserved
ENSG00000077063	CTTNBP2	ENSMUSG00000000416	0.024778385575144897	1451	nonGRB	Conserved
ENSG00000077080	ACTL6B	ENSMUSG00000029712	0.8415244019335714	1432	nonGRB	Conserved
ENSG00000077092	RARB	ENSMUSG00000017491	-0.18614125545199292	608	GRB	Conserved
ENSG00000077097	TOP2B	ENSMUSG00000017485	0.43253711419089447	609	nonGRB	Conserved
ENSG00000077147	TM9SF3	ENSMUSG00000025016	0.20121429944220975	1876	nonGRB	Conserved
ENSG00000077150	NFKB2	ENSMUSG00000025225	-0.4275434723662219	1882	screened	Conserved
ENSG00000077157	PPP1R12B	ENSMUSG00000073557	NA	285	nonGRB	Conserved
ENSG00000077232	DNAJC10	ENSMUSG00000027006	0.5476119932308787	517	screened	Conserved
ENSG00000077235	GTF3C1	ENSMUSG00000032777	0.2182981240234991	2496	nonGRB	Conserved
ENSG00000077238	IL4R	ENSMUSG00000030748	0.19764952464640226	2495	GRB	Conserved
ENSG00000077254	USP33	ENSMUSG00000025437	0.526394405079384	130	screened	Conserved
ENSG00000077264	PAK3	ENSMUSG00000031284	0.30561443443443526	3013	screened	Conserved
ENSG00000077274	CAPN6	ENSMUSG00000067276	-0.025507230554799122	3014	screened	Conserved
ENSG00000077279	DCX	ENSMUSG00000031285	0.5292546998007173	3014	screened	Conserved
ENSG00000077348	EXOSC5	ENSMUSG00000061286	-0.040872488188108604	2763	nonGRB	Conserved
ENSG00000077380	DYNC1I2	ENSMUSG00000027012	0.2209808847591611	504	screened	Conserved
ENSG00000077420	APBB1IP	ENSMUSG00000026786	0.8838980565238149	1814	nonGRB	NA
ENSG00000077458	FAM76B	ENSMUSG00000037808	-0.17427132049572408	NA	NA	Outside
ENSG00000077463	SIRT6	ENSMUSG00000034748	-0.1917793629556267	2717	nonGRB	NA
ENSG00000077514	POLD3	ENSMUSG00000030726	0.3480855784737051	1997	nonGRB	Conserved
ENSG00000077522	ACTN2	ENSMUSG00000052374	0.07897030467949687	333	nonGRB	Conserved
ENSG00000077549	CAPZB	ENSMUSG00000028745	0.057962880963132034	30	GRB	Conserved
ENSG00000077616	NAALAD2	ENSMUSG00000043943	0.020047902427875002	NA	NA	Outside
ENSG00000077684	JADE1	ENSMUSG00000025764	-0.08478126329918792	914	nonGRB	Conserved
ENSG00000077713	SLC25A43	ENSMUSG00000037636	0.3307302180716359	3021	nonGRB	Conserved
ENSG00000077782	FGFR1	ENSMUSG00000031565	-0.3376570764326671	1526	nonGRB	Conserved
ENSG00000077935	SMC1B	ENSMUSG00000022432	0.9999960397905239	2918	screened	Conserved
ENSG00000077943	ITGA8	ENSMUSG00000026768	0.1447181344234483	NA	NA	Outside
ENSG00000077984	CST7	ENSMUSG00000068129	0.8106663501158632	2816	nonGRB	Conserved
ENSG00000078018	MAP2	ENSMUSG00000015222	0.7441900508032248	544	screened	Conserved
ENSG00000078043	PIAS2	ENSMUSG00000025423	0.9399309892802835	2677	nonGRB	Conserved
ENSG00000078053	AMPH	ENSMUSG00000021314	0.7462976066184335	1373	nonGRB	Conserved
ENSG00000078061	ARAF	ENSMUSG00000001127	-0.42065232238160155	NA	NA	Outside
ENSG00000078070	MCCC1	ENSMUSG00000027709	0.36076295800411307	771	nonGRB	NA
ENSG00000078081	LAMP3	ENSMUSG00000041247	-0.05555555555555556	771	nonGRB	NA
ENSG00000078098	FAP	ENSMUSG00000000392	0.11876079026829876	496	screened	Conserved
ENSG00000078124	ACER3	ENSMUSG00000030760	-0.027155797633988905	2000	nonGRB	Conserved
ENSG00000078140	UBE2K	ENSMUSG00000029203	0.049391880838763946	829	nonGRB	Conserved
ENSG00000078142	PIK3C3	ENSMUSG00000033628	0.6783107032692993	2673	GRB	Conserved
ENSG00000078177	N4BP2	ENSMUSG00000037795	-0.06104242170784527	830	screened	Conserved
ENSG00000078237	TIGAR	ENSMUSG00000038028	0.028618317414869393	2074	nonGRB	Conserved
ENSG00000078246	TULP3	ENSMUSG00000001521	0.3230756281320435	2072	nonGRB	Conserved
ENSG00000078269	SYNJ2	ENSMUSG00000023805	0.23871935463262167	1316	nonGRB	Conserved
ENSG00000078295	ADCY2	ENSMUSG00000021536	0.5753519485332382	987	nonGRB	Conserved
ENSG00000078304	PPP2R5C	ENSMUSG00000017843	-0.09754059455855599	2370	nonGRB	Conserved
ENSG00000078328	RBFOX1	ENSMUSG00000008658	-0.12252714683860512	2470	screened	Conserved
ENSG00000078369	GNB1	ENSMUSG00000029064	0.395820164372701	2	nonGRB	Conserved
ENSG00000078401	EDN1	ENSMUSG00000021367	0.03315382352170753	1175	screened	Conserved
ENSG00000078403	MLLT10	ENSMUSG00000026743	0.6891377935315642	1810	screened	Conserved
ENSG00000078487	ZCWPW1	ENSMUSG00000037108	0.45199949155538366	1431	nonGRB	Conserved
ENSG00000078549	ADCYAP1R1	ENSMUSG00000029778	0.7939112505769693	1362	screened	Conserved
ENSG00000078579	FGF20	ENSMUSG00000031603	0.01634673607328872	1501	screened	Conserved
ENSG00000078589	P2RY10	ENSMUSG00000050921	0.14591630727792276	2984	nonGRB	Conserved
ENSG00000078596	ITM2A	ENSMUSG00000031239	0.3495349422337598	2984	nonGRB	Conserved
ENSG00000078618	NRDC	ENSMUSG00000053510	0.5193873451905102	95	nonGRB	Conserved
ENSG00000078668	VDAC3	ENSMUSG00000008892	0.6268045246970809	1530	nonGRB	Rearranged
ENSG00000078674	PCM1	ENSMUSG00000031592	0.22248443172962076	1502	nonGRB	Conserved
ENSG00000078699	CBFA2T2	ENSMUSG00000038533	0.2848595165019419	2820	nonGRB	Conserved
ENSG00000078725	BRINP1	ENSMUSG00000028351	0.7173369818731968	1755	GRB	Conserved
ENSG00000078747	ITCH	ENSMUSG00000027598	-0.10246344621265811	2821	nonGRB	Conserved
ENSG00000078795	PKD2L2	ENSMUSG00000014503	0.8999682885396022	1105	screened	NA
ENSG00000078804	TP53INP2	ENSMUSG00000038375	0.5440663283236054	2821	nonGRB	Conserved
ENSG00000078808	SDF4	ENSMUSG00000029076	-0.1332152187165512	1	nonGRB	Rearranged
ENSG00000078814	MYH7B	ENSMUSG00000074652	-0.10716099035233258	2822	screened	Conserved
ENSG00000078900	TP73	ENSMUSG00000029026	-0.10401019349846875	4	screened	Conserved
ENSG00000078902	TOLLIP	ENSMUSG00000025139	0.4180393528695293	1911	nonGRB	Conserved
ENSG00000079102	RUNX1T1	ENSMUSG00000006586	0.5663447522239635	1576	GRB	Conserved
ENSG00000079112	CDH17	ENSMUSG00000028217	-0.05294043307191141	1578	nonGRB	Conserved
ENSG00000079134	THOC1	ENSMUSG00000024287	0.41849056391748096	2632	nonGRB	NA
ENSG00000079150	FKBP7	ENSMUSG00000002732	0.6357786099394015	513	screened	Conserved
ENSG00000079156	OSBPL6	ENSMUSG00000042359	0.515509010590666	512	nonGRB	Conserved
ENSG00000079215	SLC1A3	ENSMUSG00000005360	0.8628738294101788	1012	nonGRB	Conserved
ENSG00000079246	XRCC5	ENSMUSG00000026187	0.07871851875806564	550	nonGRB	Conserved
ENSG00000079257	LXN	ENSMUSG00000047557	-0.544202267599548	NA	NA	Outside
ENSG00000079277	MKNK1	ENSMUSG00000028708	0.913480889222526	86	screened	Conserved
ENSG00000079308	TNS1	ENSMUSG00000055322	-0.19370852156300286	551	nonGRB	Conserved
ENSG00000079332	SAR1A	ENSMUSG00000020088	0.13438140673553645	1847	nonGRB	Conserved
ENSG00000079335	CDC14A	ENSMUSG00000033502	0.33470524100930416	161	nonGRB	Conserved
ENSG00000079337	RAPGEF3	ENSMUSG00000022469	0.2830167301295831	NA	NA	Outside
ENSG00000079387	SENP1	ENSMUSG00000033075	0.5837573164913223	2120	nonGRB	Conserved
ENSG00000079393	DUSP13	ENSMUSG00000021768	-0.0681161114554012	1854	GRB	Conserved
ENSG00000079432	CIC	ENSMUSG00000005442	0.17134349879363595	2765	nonGRB	Conserved
ENSG00000079435	LIPE	ENSMUSG00000003123	0.5341507918981697	2766	nonGRB	Conserved
ENSG00000079459	FDFT1	ENSMUSG00000021273	0.24552693807222237	NA	NA	Outside
ENSG00000079462	PAFAH1B3	ENSMUSG00000005447	0.31585952927572575	2765	nonGRB	Conserved
ENSG00000079482	OPHN1	ENSMUSG00000031214	-0.1051388138555622	2974	nonGRB	Conserved
ENSG00000079616	KIF22	ENSMUSG00000030677	0.28701497398636233	2499	nonGRB	Conserved
ENSG00000079689	SCGN	ENSMUSG00000021337	-0.08648525923253728	1189	nonGRB	Conserved
ENSG00000079691	CARMIL1	ENSMUSG00000021338	0.03968984779304079	1189	nonGRB	Conserved
ENSG00000079739	PGM1	ENSMUSG00000025791	0.43563578908873185	110	GRB	Conserved
ENSG00000079785	DDX1	ENSMUSG00000037149	-0.12669476067017837	NA	NA	Outside
ENSG00000079805	DNM2	ENSMUSG00000033335	0.21359164101045958	2726	nonGRB	Conserved
ENSG00000079819	EPB41L2	ENSMUSG00000019978	0.34099227450953706	1283	screened	Conserved
ENSG00000079841	RIMS1	ENSMUSG00000041670	0.9565645502775154	1230	nonGRB	Conserved
ENSG00000079931	MOXD1	ENSMUSG00000020000	-0.1569952924388793	1285	screened	Conserved
ENSG00000079950	STX7	ENSMUSG00000019998	0.11637643120715581	1285	screened	Conserved
ENSG00000079999	KEAP1	ENSMUSG00000003308	0.0398105116977528	2726	nonGRB	Conserved
ENSG00000080007	DDX43	ENSMUSG00000070291	0.8912367242451298	1231	screened	Rearranged
ENSG00000080031	PTPRH	ENSMUSG00000035429	0.9153634344129876	2790	nonGRB	Conserved
ENSG00000080166	DCT	ENSMUSG00000022129	NA	2269	screened	Conserved
ENSG00000080189	SLC35C2	ENSMUSG00000017664	0.2982014717770437	2833	screened	Conserved
ENSG00000080224	EPHA6	ENSMUSG00000055540	0.30738258270944807	681	screened	NA
ENSG00000080298	RFX3	ENSMUSG00000040929	0.6344488270012075	1633	screened	Conserved
ENSG00000080345	RIF1	ENSMUSG00000036202	0.2171268340598525	485	nonGRB	Conserved
ENSG00000080371	RAB21	ENSMUSG00000020132	0.23760025688418293	2146	screened	Conserved
ENSG00000080493	SLC4A4	ENSMUSG00000060961	NA	854	nonGRB	Conserved
ENSG00000080503	SMARCA2	ENSMUSG00000024921	0.2888051110642341	1631	GRB	Conserved
ENSG00000080546	SESN1	ENSMUSG00000038332	0.06441590464103035	NA	NA	Outside
ENSG00000080561	MID2	ENSMUSG00000000266	-0.07916758355734835	3008	nonGRB	Conserved
ENSG00000080573	COL5A3	ENSMUSG00000004098	0.10767683681040964	2724	nonGRB	NA
ENSG00000080618	CPB2	ENSMUSG00000021999	-0.05890415479788973	2234	screened	Conserved
ENSG00000080644	CHRNA3	ENSMUSG00000032303	0.4023630612878455	2437	nonGRB	NA
ENSG00000080709	KCNN2	ENSMUSG00000054477	0.9337017505983437	1085	nonGRB	Conserved
ENSG00000080802	CNOT4	ENSMUSG00000038784	0.13005035134364992	1467	nonGRB	Conserved
ENSG00000080815	PSEN1	ENSMUSG00000019969	-0.019360784917631373	2343	nonGRB	Conserved
ENSG00000080819	CPOX	ENSMUSG00000022742	0.09928895232232553	683	nonGRB	Conserved
ENSG00000080822	CLDND1	ENSMUSG00000022744	0.6486176712043871	683	nonGRB	Conserved
ENSG00000080823	MOK	ENSMUSG00000056458	0.8855167345090753	2371	nonGRB	Conserved
ENSG00000080824	HSP90AA1	ENSMUSG00000021270	0.12651838531665247	2371	nonGRB	Conserved
ENSG00000080839	RBL1	ENSMUSG00000027641	-0.00867123071457474	NA	NA	Outside
ENSG00000080845	DLGAP4	ENSMUSG00000061689	0.22585872592019463	2825	nonGRB	Conserved
ENSG00000080854	IGSF9B	ENSMUSG00000034275	0.23895971851765646	2068	nonGRB	Conserved
ENSG00000081014	AP4E1	ENSMUSG00000001998	0.152227997023792	2400	nonGRB	Rearranged
ENSG00000081019	RSBN1	ENSMUSG00000044098	0.9441120687781971	183	nonGRB	Conserved
ENSG00000081026	MAGI3	ENSMUSG00000052539	0.8428018879162462	182	nonGRB	Conserved
ENSG00000081051	AFP	ENSMUSG00000054932	NA	856	nonGRB	Conserved
ENSG00000081052	COL4A4	ENSMUSG00000067158	0.3951937266007479	562	nonGRB	Conserved
ENSG00000081059	TCF7	ENSMUSG00000000782	0.6973674718792666	1101	nonGRB	Rearranged
ENSG00000081087	OSTM1	ENSMUSG00000038280	-0.0520455463435704	1258	GRB	Conserved
ENSG00000081138	CDH7	ENSMUSG00000026312	0.9224956757421074	2699	GRB	Conserved
ENSG00000081148	IMPG2	ENSMUSG00000035270	NA	686	nonGRB	Conserved
ENSG00000081154	PCNP	ENSMUSG00000071533	0.24851825272836567	686	nonGRB	Conserved
ENSG00000081177	EXD2	ENSMUSG00000032705	-0.06400970076642838	2339	nonGRB	Conserved
ENSG00000081189	MEF2C	ENSMUSG00000005583	0.020235293026604973	1063	GRB	Conserved
ENSG00000081237	PTPRC	ENSMUSG00000026395	0.9646436882818666	279	screened	Conserved
ENSG00000081248	CACNA1S	ENSMUSG00000026407	0.9848877909385685	282	nonGRB	Conserved
ENSG00000081277	PKP1	ENSMUSG00000026413	0.5905309093225751	283	nonGRB	Conserved
ENSG00000081307	UBA5	ENSMUSG00000032557	-0.14465886643592965	721	nonGRB	Conserved
ENSG00000081320	STK17B	ENSMUSG00000026094	0.18746569726915865	530	nonGRB	Conserved
ENSG00000081377	CDC14B	ENSMUSG00000033102	-0.09780162559931861	1722	nonGRB	NA
ENSG00000081479	LRP2	ENSMUSG00000027070	0.4874163298395825	502	screened	Conserved
ENSG00000081692	JMJD4	ENSMUSG00000036819	-0.3667684392176936	319	nonGRB	NA
ENSG00000081721	DUSP12	ENSMUSG00000026659	0.09699111854379427	219	nonGRB	Conserved
ENSG00000081760	AACS	ENSMUSG00000029482	-0.3119420284612003	2199	screened	Conserved
ENSG00000081791	KIAA0141	ENSMUSG00000024442	-0.23735613181488016	1113	nonGRB	Conserved
ENSG00000081800	SLC13A1	ENSMUSG00000029700	NA	1456	screened	Conserved
ENSG00000081803	CADPS2	ENSMUSG00000017978	0.7912530086126611	1456	screened	Conserved
ENSG00000081870	HSPB11	ENSMUSG00000063172	0.19833719824915147	99	nonGRB	Conserved
ENSG00000081913	PHLPP1	ENSMUSG00000044340	0.29833456953667825	2696	nonGRB	Conserved
ENSG00000081923	ATP8B1	ENSMUSG00000039529	0.9168295458030503	2689	nonGRB	Conserved
ENSG00000081985	IL12RB2	ENSMUSG00000018341	-0.11483127511183767	116	nonGRB	Conserved
ENSG00000082014	SMARCD3	ENSMUSG00000028949	0.3572960512353364	1484	nonGRB	Conserved
ENSG00000082068	WDR70	ENSMUSG00000039828	0.1253011522341794	1014	screened	Conserved
ENSG00000082074	FYB1	ENSMUSG00000022148	0.8192302085076018	1016	screened	Conserved
ENSG00000082126	MPP4	ENSMUSG00000079550	-0.05555555555555555	536	screened	Conserved
ENSG00000082146	STRADB	ENSMUSG00000026027	0.10974405997303144	535	nonGRB	Conserved
ENSG00000082153	BZW1	ENSMUSG00000051223	-0.256266592307854	533	nonGRB	Conserved
ENSG00000082175	PGR	ENSMUSG00000031870	0.4479545294668792	2026	nonGRB	Conserved
ENSG00000082212	ME2	ENSMUSG00000024556	0.300961731592241	2683	nonGRB	Conserved
ENSG00000082213	C5orf22	ENSMUSG00000022195	-0.13923190906483499	1006	nonGRB	Conserved
ENSG00000082258	CCNT2	ENSMUSG00000026349	0.14515475114249113	473	nonGRB	Conserved
ENSG00000082269	FAM135A	ENSMUSG00000026153	0.21820027433532543	1228	nonGRB	Conserved
ENSG00000082293	COL19A1	ENSMUSG00000026141	0.6764090669557358	1227	screened	Conserved
ENSG00000082397	EPB41L3	ENSMUSG00000024044	0.21102677843090561	2638	nonGRB	Conserved
ENSG00000082438	COBLL1	ENSMUSG00000034903	0.20205313553332377	499	screened	Conserved
ENSG00000082458	DLG3	ENSMUSG00000000881	-0.38093170653234587	2977	nonGRB	Conserved
ENSG00000082497	SERTAD4	ENSMUSG00000016262	-0.06572702989576161	294	screened	Conserved
ENSG00000082512	TRAF5	ENSMUSG00000026637	0.12406784934944154	296	nonGRB	Conserved
ENSG00000082515	MRPL22	ENSMUSG00000020514	0.48132989007343674	1130	nonGRB	Conserved
ENSG00000082516	GEMIN5	ENSMUSG00000037275	0.1315128903864712	1130	nonGRB	Conserved
ENSG00000082641	NFE2L1	ENSMUSG00000038615	0.5588866884258675	2599	screened	Conserved
ENSG00000082684	SEMA5B	ENSMUSG00000052133	0.06444882155206128	709	nonGRB	Conserved
ENSG00000082701	GSK3B	ENSMUSG00000022812	0.5662533114233385	705	nonGRB	Conserved
ENSG00000082781	ITGB5	ENSMUSG00000022817	0.030742911284198003	711	nonGRB	NA
ENSG00000082805	ERC1	ENSMUSG00000030172	0.6586567750609552	2070	screened	Conserved
ENSG00000082898	XPO1	ENSMUSG00000020290	0.36795928593418403	407	nonGRB	Conserved
ENSG00000082996	RNF13	ENSMUSG00000036503	0.8244664461150712	NA	NA	Outside
ENSG00000083067	TRPM3	ENSMUSG00000052387	-0.00933380341855754	1689	nonGRB	Conserved
ENSG00000083093	PALB2	ENSMUSG00000044702	0.07861740529098744	2492	nonGRB	Conserved
ENSG00000083097	DOPEY1	ENSMUSG00000034973	0.6171897808055544	1238	screened	Conserved
ENSG00000083099	LYRM2	ENSMUSG00000045854	0.3145200429148711	1244	nonGRB	Conserved
ENSG00000083123	BCKDHB	ENSMUSG00000032263	0.531224858360835	1237	nonGRB	Conserved
ENSG00000083168	KAT6A	ENSMUSG00000031540	0.668528508957683	1529	screened	Conserved
ENSG00000083290	ULK2	ENSMUSG00000004798	0.27701820592719245	NA	NA	Outside
ENSG00000083307	GRHL2	ENSMUSG00000022286	0.807875776875305	1586	nonGRB	Conserved
ENSG00000083312	TNPO1	ENSMUSG00000009470	0.417889714064062	1044	nonGRB	Conserved
ENSG00000083444	PLOD1	ENSMUSG00000019055	0.21718954883889113	17	screened	Conserved
ENSG00000083457	ITGAE	ENSMUSG00000005947	0.24965454137492804	NA	NA	Outside
ENSG00000083520	DIS3	ENSMUSG00000033166	0.12176491524594962	2254	GRB	Conserved
ENSG00000083535	PIBF1	ENSMUSG00000022064	0.24261988778085153	2254	GRB	Conserved
ENSG00000083544	TDRD3	ENSMUSG00000022019	-0.00856164110585837	2246	GRB	Conserved
ENSG00000083635	NUFIP1	ENSMUSG00000022009	0.27456479570299375	2232	nonGRB	Conserved
ENSG00000083642	PDS5B	ENSMUSG00000034021	0.5109557740791443	2222	nonGRB	Rearranged
ENSG00000083720	OXCT1	ENSMUSG00000022186	0.7496342790240772	1019	nonGRB	NA
ENSG00000083750	RRAGB	ENSMUSG00000041658	0.7088005615504999	2965	nonGRB	NA
ENSG00000083782	EPYC	ENSMUSG00000019936	-0.05555555555555555	2161	nonGRB	Conserved
ENSG00000083799	CYLD	ENSMUSG00000036712	0.30047290732228443	2510	screened	Conserved
ENSG00000083807	SLC27A5	ENSMUSG00000030382	NA	2792	nonGRB	NA
ENSG00000083838	ZNF446	ENSMUSG00000033961	-0.5784702071727212	2792	nonGRB	NA
ENSG00000083845	RPS5	ENSMUSG00000012848	-0.14405361691051632	2792	nonGRB	NA
ENSG00000083896	YTHDC1	ENSMUSG00000035851	0.17761519378629612	NA	NA	Outside
ENSG00000083937	CHMP2B	ENSMUSG00000004843	-0.23967942149439744	677	GRB	Conserved
ENSG00000084070	SMAP2	ENSMUSG00000032870	0.7607848107076801	75	nonGRB	Conserved
ENSG00000084072	PPIE	ENSMUSG00000028651	-0.08483268032081973	73	nonGRB	Conserved
ENSG00000084073	ZMPSTE24	ENSMUSG00000043207	0.2736298918605015	75	nonGRB	Conserved
ENSG00000084090	STARD7	ENSMUSG00000027367	0.35334161933357783	438	nonGRB	Rearranged
ENSG00000084093	REST	ENSMUSG00000029249	0.3338050543057358	845	nonGRB	Conserved
ENSG00000084110	HAL	ENSMUSG00000020017	-0.07659604131875503	NA	NA	Outside
ENSG00000084112	SSH1	ENSMUSG00000042121	0.4943922314586577	NA	NA	Outside
ENSG00000084234	APLP2	ENSMUSG00000031996	0.47881183578549746	2063	nonGRB	Conserved
ENSG00000084463	WBP11	ENSMUSG00000030216	0.515932458915754	2088	nonGRB	Conserved
ENSG00000084623	EIF3I	ENSMUSG00000028798	-0.04640871974094565	58	nonGRB	Conserved
ENSG00000084628	NKAIN1	ENSMUSG00000078532	0.09717501852050384	56	nonGRB	Conserved
ENSG00000084636	COL16A1	ENSMUSG00000040690	0.5005516677154258	57	nonGRB	Conserved
ENSG00000084652	TXLNA	ENSMUSG00000053841	0.15746106547707409	57	nonGRB	Conserved
ENSG00000084674	APOB	ENSMUSG00000020609	-0.0975342893301088	364	GRB	Conserved
ENSG00000084676	NCOA1	ENSMUSG00000020647	0.5011663964678441	366	nonGRB	Conserved
ENSG00000084693	AGBL5	ENSMUSG00000029165	0.996520806568528	371	nonGRB	Conserved
ENSG00000084710	EFR3B	ENSMUSG00000020658	0.7406184868218316	367	nonGRB	Conserved
ENSG00000084731	KIF3C	ENSMUSG00000020668	0.6689371922608922	368	nonGRB	NA
ENSG00000084733	RAB10	ENSMUSG00000020671	0.5127714966248956	368	nonGRB	NA
ENSG00000084734	GCKR	ENSMUSG00000059434	NA	372	nonGRB	Conserved
ENSG00000084754	HADHA	ENSMUSG00000025745	0.12367438973266742	369	nonGRB	NA
ENSG00000084764	MAPRE3	ENSMUSG00000029166	0.9727443853618939	370	nonGRB	Conserved
ENSG00000085117	CD82	ENSMUSG00000027215	-0.05136024055356864	1960	GRB	Conserved
ENSG00000085185	BCORL1	ENSMUSG00000036959	-0.028257426782781113	3029	nonGRB	Conserved
ENSG00000085224	ATRX	ENSMUSG00000031229	0.6294530206928645	2983	nonGRB	Conserved
ENSG00000085274	MYNN	ENSMUSG00000037730	0.689831129788315	762	nonGRB	Conserved
ENSG00000085276	MECOM	ENSMUSG00000027684	0.7669008545859253	761	GRB	Conserved
ENSG00000085365	SCAMP1	ENSMUSG00000021687	-0.2223072436985331	NA	NA	Outside
ENSG00000085377	PREP	ENSMUSG00000019849	-0.34992552232813406	1254	screened	Conserved
ENSG00000085382	HACE1	ENSMUSG00000038822	-0.0046130754297020625	1254	screened	Conserved
ENSG00000085415	SEH1L	ENSMUSG00000079614	-0.220759167698918	2649	nonGRB	Conserved
ENSG00000085433	WDR47	ENSMUSG00000040389	0.6644191283710851	173	nonGRB	Conserved
ENSG00000085449	WDFY1	ENSMUSG00000073643	0.033880716683406996	NA	NA	Outside
ENSG00000085465	OVGP1	ENSMUSG00000074340	0.0021730688098018053	177	nonGRB	Conserved
ENSG00000085491	SLC25A24	ENSMUSG00000040322	0.7670624549141241	170	nonGRB	Conserved
ENSG00000085511	MAP3K4	ENSMUSG00000014426	-0.029974158427732333	1321	nonGRB	Conserved
ENSG00000085644	ZNF213	ENSMUSG00000071256	-0.13210132057747867	2466	nonGRB	Rearranged
ENSG00000085662	AKR1B1	ENSMUSG00000001642	0.29980984705931846	NA	NA	Outside
ENSG00000085719	CPNE3	ENSMUSG00000028228	0.3227682277352579	1572	nonGRB	Conserved
ENSG00000085733	CTTN	ENSMUSG00000031078	0.20409374109672349	NA	NA	Outside
ENSG00000085741	WNT11	ENSMUSG00000015957	-0.18717679661223371	1999	nonGRB	Conserved
ENSG00000085760	MTIF2	ENSMUSG00000020459	0.16596125464015254	403	screened	Conserved
ENSG00000085788	DDHD2	ENSMUSG00000061313	-0.29613729898727964	1526	nonGRB	Conserved
ENSG00000085831	TTC39A	ENSMUSG00000028555	0.3276737208834741	94	nonGRB	Conserved
ENSG00000085832	EPS15	ENSMUSG00000028552	0.712341159882375	94	nonGRB	Conserved
ENSG00000085840	ORC1	ENSMUSG00000028587	0.20924458426426215	96	nonGRB	Conserved
ENSG00000085871	MGST2	ENSMUSG00000074604	0.24204569697942857	922	GRB	NA
ENSG00000085872	CHERP	ENSMUSG00000052488	0.4823056410861398	2736	nonGRB	NA
ENSG00000085978	ATG16L1	ENSMUSG00000026289	-0.13879747778484222	568	nonGRB	Conserved
ENSG00000085982	USP40	ENSMUSG00000005501	-0.1440331314307819	569	nonGRB	Conserved
ENSG00000085998	POMGNT1	ENSMUSG00000028700	-0.08235206709856696	85	nonGRB	Conserved
ENSG00000085999	RAD54L	ENSMUSG00000028702	0.2668481328214445	85	nonGRB	Conserved
ENSG00000086015	MAST2	ENSMUSG00000003810	-0.14504387804183896	85	nonGRB	Conserved
ENSG00000086061	DNAJA1	ENSMUSG00000028410	0.41444258116707755	1671	nonGRB	Conserved
ENSG00000086062	B4GALT1	ENSMUSG00000028413	0.4856480441141165	1671	nonGRB	Conserved
ENSG00000086065	CHMP5	ENSMUSG00000028419	-0.19559138051121058	1672	nonGRB	Conserved
ENSG00000086159	AQP6	ENSMUSG00000043144	-0.08537616140909818	NA	NA	Outside
ENSG00000086189	DIMT1	ENSMUSG00000021692	-0.5274057421515206	1036	nonGRB	Conserved
ENSG00000086200	IPO11	ENSMUSG00000042590	-0.21997518337727118	1036	nonGRB	Conserved
ENSG00000086205	FOLH1	ENSMUSG00000001773	0.20553204730200578	1968	nonGRB	Rearranged
ENSG00000086232	EIF2AK1	ENSMUSG00000029613	0.48468778266021356	1333	nonGRB	NA
ENSG00000086289	EPDR1	ENSMUSG00000002808	0.47848721730314625	1371	nonGRB	Conserved
ENSG00000086300	SNX10	ENSMUSG00000038301	-0.14072213148083115	1355	GRB	Conserved
ENSG00000086475	SEPHS1	ENSMUSG00000026662	-0.3900480454872698	1801	nonGRB	Conserved
ENSG00000086504	MRPL28	ENSMUSG00000024181	0.02386332821093407	2461	nonGRB	NA
ENSG00000086544	ITPKC	ENSMUSG00000003752	0.1908981874321226	2762	nonGRB	Conserved
ENSG00000086589	RBM22	ENSMUSG00000024604	0.005742899239912567	1126	nonGRB	Rearranged
ENSG00000086598	TMED2	ENSMUSG00000029390	0.918840577681453	2197	nonGRB	Conserved
ENSG00000086619	ERO1B	ENSMUSG00000057069	0.9763257809581709	332	nonGRB	Conserved
ENSG00000086666	ZFAND6	ENSMUSG00000030629	-0.031256839394117046	2438	nonGRB	NA
ENSG00000086696	HSD17B2	ENSMUSG00000031844	0.6402372674809415	2548	GRB	Conserved
ENSG00000086717	PPEF1	ENSMUSG00000062168	0.9934525998687727	2938	screened	Conserved
ENSG00000086730	LAT2	ENSMUSG00000040751	0.45894890722744136	1402	nonGRB	Conserved
ENSG00000086758	HUWE1	ENSMUSG00000025261	-0.25109584224026965	2964	nonGRB	NA
ENSG00000086827	ZW10	ENSMUSG00000032264	-0.17388233926364097	2038	nonGRB	Conserved
ENSG00000086991	NOX4	ENSMUSG00000030562	0.20185564121066005	2014	nonGRB	NA
ENSG00000087008	ACOX3	ENSMUSG00000029098	-0.019086685253256203	803	nonGRB	Conserved
ENSG00000087053	MTMR2	ENSMUSG00000031918	0.22597355250364362	2021	screened	Conserved
ENSG00000087076	HSD17B14	ENSMUSG00000030825	NA	2778	nonGRB	Conserved
ENSG00000087077	TRIP6	ENSMUSG00000023348	0.6120776433565069	1432	nonGRB	Conserved
ENSG00000087085	ACHE	ENSMUSG00000023328	0.04904310444734612	1433	nonGRB	Conserved
ENSG00000087087	SRRT	ENSMUSG00000037364	-0.04325870964222797	1432	nonGRB	Conserved
ENSG00000087088	BAX	ENSMUSG00000003873	0.2408246144568132	2778	nonGRB	Conserved
ENSG00000087095	NLK	ENSMUSG00000017376	0.29550035964992816	2582	nonGRB	Conserved
ENSG00000087116	ADAMTS2	ENSMUSG00000036545	0.6846850337414486	1159	nonGRB	Conserved
ENSG00000087157	PGS1	ENSMUSG00000017715	0.2591356380272956	2628	nonGRB	Conserved
ENSG00000087191	PSMC5	ENSMUSG00000020708	0.2743797641282118	2613	nonGRB	Conserved
ENSG00000087206	UIMC1	ENSMUSG00000025878	-0.18104375355638516	1155	nonGRB	NA
ENSG00000087245	MMP2	ENSMUSG00000031740	0.6061059686250523	2513	GRB	Conserved
ENSG00000087258	GNAO1	ENSMUSG00000031748	0.9043438913955316	2515	nonGRB	Conserved
ENSG00000087266	SH3BP2	ENSMUSG00000054520	-0.041482874067593475	794	nonGRB	Conserved
ENSG00000087269	NOP14	ENSMUSG00000036693	0.14284974163626246	NA	NA	Outside
ENSG00000087274	ADD1	ENSMUSG00000029106	0.28432952751029494	794	nonGRB	Conserved
ENSG00000087299	L2HGDH	ENSMUSG00000020988	0.23820970223075028	2318	nonGRB	Conserved
ENSG00000087301	TXNDC16	ENSMUSG00000021830	0.6100493283364473	2322	nonGRB	Conserved
ENSG00000087302	C14orf166	ENSMUSG00000021807	0.27258283138215567	NA	NA	Outside
ENSG00000087303	NID2	ENSMUSG00000021806	-0.12460005016819492	NA	NA	Outside
ENSG00000087338	GMCL1	ENSMUSG00000001157	0.7691825485592387	418	nonGRB	Conserved
ENSG00000087365	SF3B2	ENSMUSG00000024853	0.7084019440990403	1984	nonGRB	Conserved
ENSG00000087448	KLHL42	ENSMUSG00000040102	0.022106747602629852	2104	GRB	Conserved
ENSG00000087460	GNAS	ENSMUSG00000027523	0.11728852765550447	2851	screened	Conserved
ENSG00000087470	DNM1L	ENSMUSG00000022789	0.4403320062835106	2108	nonGRB	Rearranged
ENSG00000087494	PTHLH	ENSMUSG00000048776	0.22858712623186178	2104	GRB	Conserved
ENSG00000087495	PHACTR3	ENSMUSG00000027525	0.8596883659832605	2853	nonGRB	Conserved
ENSG00000087502	ERGIC2	ENSMUSG00000030304	-0.17302750969870878	2106	nonGRB	Conserved
ENSG00000087510	TFAP2C	ENSMUSG00000028640	0.7942833352324389	2848	screened	Conserved
ENSG00000087586	AURKA	ENSMUSG00000027496	0.9750859475401044	NA	NA	Outside
ENSG00000087589	CASS4	ENSMUSG00000074570	0.13337840731724682	NA	NA	Outside
ENSG00000087842	PIR	ENSMUSG00000031379	0.25331472999991284	2935	nonGRB	Conserved
ENSG00000087884	AAMDC	ENSMUSG00000035642	-0.04380417559496544	2002	nonGRB	Conserved
ENSG00000087903	RFX2	ENSMUSG00000024206	0.896976707909101	2720	nonGRB	NA
ENSG00000088002	SULT2B1	ENSMUSG00000003271	-0.2130623280235931	2777	nonGRB	Conserved
ENSG00000088035	ALG6	ENSMUSG00000073792	0.42375881605228816	109	GRB	Conserved
ENSG00000088179	PTPN4	ENSMUSG00000026384	0.6083685713689141	460	nonGRB	Conserved
ENSG00000088205	DDX18	ENSMUSG00000001674	0.1974935186556387	457	nonGRB	Conserved
ENSG00000088247	KHSRP	ENSMUSG00000007670	0.5486166645615972	2720	nonGRB	NA
ENSG00000088256	GNA11	ENSMUSG00000034781	0.7766445977415993	2715	nonGRB	NA
ENSG00000088280	ASAP3	ENSMUSG00000036995	0.27925681754469667	41	nonGRB	Conserved
ENSG00000088298	EDEM2	ENSMUSG00000038312	0.5937807653726039	2822	screened	Conserved
ENSG00000088320	REM1	ENSMUSG00000000359	0.8239413871359169	2818	nonGRB	NA
ENSG00000088325	TPX2	ENSMUSG00000027469	0.8865219226172003	2819	nonGRB	Conserved
ENSG00000088367	EPB41L1	ENSMUSG00000027624	0.3720112466797655	2824	nonGRB	Conserved
ENSG00000088386	SLC15A1	ENSMUSG00000025557	-0.06358365355366026	2276	nonGRB	Conserved
ENSG00000088387	DOCK9	ENSMUSG00000025558	0.09801649105927042	2276	nonGRB	Conserved
ENSG00000088448	ANKRD10	ENSMUSG00000031508	0.4988602925899057	NA	NA	Outside
ENSG00000088451	TGDS	ENSMUSG00000022130	0.27630651635632003	2270	GRB	Conserved
ENSG00000088538	DOCK3	ENSMUSG00000039716	0.8210501214196387	640	nonGRB	Conserved
ENSG00000088543	C3orf18	ENSMUSG00000037977	0.5186301196333152	640	nonGRB	Conserved
ENSG00000088682	COQ9	ENSMUSG00000031782	0.8001270459441575	2517	nonGRB	Conserved
ENSG00000088726	TMEM40	ENSMUSG00000059900	0.08132667106618403	590	nonGRB	Conserved
ENSG00000088727	KIF9	ENSMUSG00000032489	0.7254461383448191	634	nonGRB	Conserved
ENSG00000088756	ARHGAP28	ENSMUSG00000024043	-0.11756484360889449	2639	nonGRB	Conserved
ENSG00000088766	CRLS1	ENSMUSG00000027357	0.07030721451550617	2799	nonGRB	Conserved
ENSG00000088812	ATRN	ENSMUSG00000027312	0.30760613255480385	2796	nonGRB	Conserved
ENSG00000088826	SMOX	ENSMUSG00000027333	0.21253475089121637	2797	nonGRB	Conserved
ENSG00000088827	SIGLEC1	ENSMUSG00000027322	0.14494287851661342	NA	NA	Outside
ENSG00000088832	FKBP1A	ENSMUSG00000032966	-0.23259170724722758	2794	nonGRB	NA
ENSG00000088833	NSFL1C	ENSMUSG00000027455	0.6810222760660196	2794	nonGRB	NA
ENSG00000088836	SLC4A11	ENSMUSG00000074796	0.6308728792500362	2796	nonGRB	Conserved
ENSG00000088854	C20orf194	ENSMUSG00000027309	0.6201204325456889	2796	nonGRB	Conserved
ENSG00000088881	EBF4	ENSMUSG00000053552	0.5391534174348804	2796	nonGRB	Conserved
ENSG00000088882	CPXM1	ENSMUSG00000027408	-0.010111090807476861	2796	nonGRB	Conserved
ENSG00000088888	MAVS	ENSMUSG00000037523	0.46317991610814524	NA	NA	Outside
ENSG00000088899	LZTS3	ENSMUSG00000037703	0.07668166574521473	2796	nonGRB	Conserved
ENSG00000088926	F11	ENSMUSG00000031645	NA	980	nonGRB	Rearranged
ENSG00000088930	XRN2	ENSMUSG00000027433	0.3819494707282738	2812	GRB	Conserved
ENSG00000088970	KIZ	ENSMUSG00000074749	0.9944396107704043	2812	GRB	Conserved
ENSG00000088986	DYNLL1	ENSMUSG00000009013	0.7463481670270585	2194	nonGRB	Rearranged
ENSG00000088992	TESC	ENSMUSG00000029359	0.10453070865964903	2190	GRB	Conserved
ENSG00000089006	SNX5	ENSMUSG00000027423	-0.0179995302315064	2809	nonGRB	Conserved
ENSG00000089009	RPL6	ENSMUSG00000029614	0.18873806318343483	2185	nonGRB	Conserved
ENSG00000089041	P2RX7	ENSMUSG00000029468	-0.12285440730086235	2194	nonGRB	Rearranged
ENSG00000089048	ESF1	ENSMUSG00000045624	0.39293536037239546	2806	screened	Conserved
ENSG00000089050	RBBP9	ENSMUSG00000027428	0.22689518903522568	NA	NA	Outside
ENSG00000089053	ANAPC5	ENSMUSG00000029472	-0.00798906450638987	NA	NA	Outside
ENSG00000089057	SLC23A2	ENSMUSG00000027340	0.5162905129551947	2798	nonGRB	Conserved
ENSG00000089060	SLC8B1	ENSMUSG00000032754	0.16769283653683315	2187	screened	Conserved
ENSG00000089063	TMEM230	ENSMUSG00000027341	0.5406595069153942	2798	nonGRB	Conserved
ENSG00000089091	DZANK1	ENSMUSG00000037259	0.19907438671102926	NA	NA	Outside
ENSG00000089094	KDM2B	ENSMUSG00000029475	0.016784951101614546	NA	NA	Outside
ENSG00000089101	CFAP61	ENSMUSG00000037143	0.928940128801774	2811	GRB	Conserved
ENSG00000089116	LHX5	ENSMUSG00000029595	0.9034894316858381	2187	screened	Conserved
ENSG00000089154	GCN1	ENSMUSG00000041638	0.15134407593486862	NA	NA	Outside
ENSG00000089159	PXN	ENSMUSG00000029528	0.5306899593886251	2194	nonGRB	Rearranged
ENSG00000089169	RPH3A	ENSMUSG00000029608	0.7658542944783614	2186	nonGRB	Conserved
ENSG00000089177	KIF16B	ENSMUSG00000038844	0.2847566720126952	2807	GRB	Conserved
ENSG00000089195	TRMT6	ENSMUSG00000037376	0.5623503308068821	2799	nonGRB	Conserved
ENSG00000089199	CHGB	ENSMUSG00000027350	0.9673362408230504	2799	nonGRB	Conserved
ENSG00000089225	TBX5	ENSMUSG00000018263	0.7445976230824581	2188	GRB	Conserved
ENSG00000089234	BRAP	ENSMUSG00000029458	0.9492722547977264	2185	nonGRB	Conserved
ENSG00000089248	ERP29	ENSMUSG00000029616	0.003583333637582323	2185	nonGRB	Conserved
ENSG00000089250	NOS1	ENSMUSG00000029361	0.231201991341458	2191	nonGRB	Conserved
ENSG00000089280	FUS	ENSMUSG00000030795	0.07002576373963262	2502	nonGRB	Conserved
ENSG00000089327	FXYD5	ENSMUSG00000009687	0.7636071159917641	2752	nonGRB	Conserved
ENSG00000089351	GRAMD1A	ENSMUSG00000001248	-0.006166894364173133	2751	nonGRB	Conserved
ENSG00000089356	FXYD3	ENSMUSG00000057092	0.15750012042187145	2752	nonGRB	Conserved
ENSG00000089472	HEPH	ENSMUSG00000031209	0.10655305704087331	2972	nonGRB	Conserved
ENSG00000089486	CDIP1	ENSMUSG00000004071	0.7720721471597584	2468	nonGRB	Conserved
ENSG00000089558	KCNH4	ENSMUSG00000035355	0.4263876056430482	NA	NA	Outside
ENSG00000089639	GMIP	ENSMUSG00000036246	0.8518925195373838	2741	nonGRB	NA
ENSG00000089682	RBM41	ENSMUSG00000031433	0.5294960926376086	3008	nonGRB	Conserved
ENSG00000089692	LAG3	ENSMUSG00000030124	0.5926930320895133	NA	NA	Outside
ENSG00000089693	MLF2	ENSMUSG00000030120	0.4913197469869152	NA	NA	Outside
ENSG00000089723	OTUB2	ENSMUSG00000021203	0.9913195930317663	2364	nonGRB	Conserved
ENSG00000089737	DDX24	ENSMUSG00000041645	0.6816029042543746	2364	nonGRB	Conserved
ENSG00000089775	ZBTB25	ENSMUSG00000056459	0.1000377315532482	2335	nonGRB	Conserved
ENSG00000089818	NECAP1	ENSMUSG00000030327	0.6246561083017232	NA	NA	Outside
ENSG00000089820	ARHGAP4	ENSMUSG00000031389	0.8750355365699539	3049	nonGRB	Conserved
ENSG00000089876	DHX32	ENSMUSG00000030986	0.52771332751042	1906	screened	Conserved
ENSG00000089902	RCOR1	ENSMUSG00000037896	0.20575287017399962	2372	nonGRB	Conserved
ENSG00000089916	GPATCH2L	ENSMUSG00000021254	0.17297279336847785	2347	GRB	Conserved
ENSG00000090006	LTBP4	ENSMUSG00000040488	0.18442125200147394	2761	nonGRB	Conserved
ENSG00000090013	BLVRB	ENSMUSG00000040466	0.21810545377627663	2761	nonGRB	Conserved
ENSG00000090054	SPTLC1	ENSMUSG00000021468	0.13280537316920044	1715	nonGRB	Conserved
ENSG00000090097	PCBP4	ENSMUSG00000023495	0.833338602231056	NA	NA	Outside
ENSG00000090104	RGS1	ENSMUSG00000026358	-0.16670834337664092	272	nonGRB	Conserved
ENSG00000090238	YPEL3	ENSMUSG00000042675	0.6513700860301734	2499	nonGRB	Conserved
ENSG00000090263	MRPS33	ENSMUSG00000029918	0.7403857186964468	1473	nonGRB	Conserved
ENSG00000090266	NDUFB2	ENSMUSG00000002416	0.34860549371251887	1472	nonGRB	Conserved
ENSG00000090273	NUDC	ENSMUSG00000028851	0.12391958645963173	49	screened	Conserved
ENSG00000090316	MAEA	ENSMUSG00000079562	0.38361962457121845	792	nonGRB	NA
ENSG00000090339	ICAM1	ENSMUSG00000037405	-0.03813186790788901	2725	nonGRB	Conserved
ENSG00000090372	STRN4	ENSMUSG00000030374	0.68322147079631	2773	nonGRB	Conserved
ENSG00000090376	IRAK3	ENSMUSG00000020227	NA	2141	screened	Conserved
ENSG00000090402	SI	ENSMUSG00000027790	0.99944456525211	757	nonGRB	Conserved
ENSG00000090432	MUL1	ENSMUSG00000041241	0.10431870138057121	32	nonGRB	Conserved
ENSG00000090447	TFAP4	ENSMUSG00000005718	-0.41106633705516266	2467	nonGRB	Conserved
ENSG00000090470	PDCD7	ENSMUSG00000041837	0.4617687955117383	2418	nonGRB	Conserved
ENSG00000090487	SPG21	ENSMUSG00000032388	0.1186023518294204	2418	nonGRB	Conserved
ENSG00000090512	FETUB	ENSMUSG00000022871	NA	778	nonGRB	Conserved
ENSG00000090520	DNAJB11	ENSMUSG00000004460	-0.17060221879006313	778	nonGRB	Conserved
ENSG00000090530	P3H2	ENSMUSG00000038168	0.03311343962501638	783	nonGRB	Conserved
ENSG00000090539	CHRD	ENSMUSG00000006958	0.4535778489002589	774	screened	Conserved
ENSG00000090565	RAB11FIP3	ENSMUSG00000037098	NA	2461	nonGRB	NA
ENSG00000090581	GNPTG	ENSMUSG00000035521	0.48854037085840124	2463	nonGRB	Conserved
ENSG00000090615	GOLGA3	ENSMUSG00000029502	-0.21603386903771157	NA	NA	Outside
ENSG00000090661	CERS4	ENSMUSG00000008206	0.21733187166854753	2721	nonGRB	NA
ENSG00000090674	MCOLN1	ENSMUSG00000004567	-0.2511437556056772	NA	NA	Outside
ENSG00000090686	USP48	ENSMUSG00000043411	0.15606349912742226	36	nonGRB	Conserved
ENSG00000090776	EFNB1	ENSMUSG00000031217	0.7330669854459072	2975	screened	Conserved
ENSG00000090861	AARS	ENSMUSG00000031960	0.4301918310829478	2533	nonGRB	Conserved
ENSG00000090863	GLG1	ENSMUSG00000003316	-0.0832148304181525	2538	nonGRB	Conserved
ENSG00000090924	PLEKHG2	ENSMUSG00000037552	0.352337544218312	2759	nonGRB	Conserved
ENSG00000090932	DLL3	ENSMUSG00000003436	-0.06632512643004213	2760	nonGRB	Conserved
ENSG00000090971	NAT14	ENSMUSG00000035285	0.5068948731874495	2790	nonGRB	Conserved
ENSG00000090975	PITPNM2	ENSMUSG00000029406	NA	2196	nonGRB	Conserved
ENSG00000090989	EXOC1	ENSMUSG00000036435	0.5749511132453274	843	nonGRB	Conserved
ENSG00000091010	POU4F3	ENSMUSG00000024497	NA	1118	screened	Conserved
ENSG00000091039	OSBPL8	ENSMUSG00000020189	-0.09179795815411554	NA	NA	Outside
ENSG00000091106	NLRC4	ENSMUSG00000039193	-0.06720121539919657	378	screened	Conserved
ENSG00000091127	PUS7	ENSMUSG00000057541	-0.2284398650492167	1439	GRB	Conserved
ENSG00000091129	NRCAM	ENSMUSG00000020598	0.11481606894946812	1444	screened	Conserved
ENSG00000091136	LAMB1	ENSMUSG00000002900	-0.054950380078065936	1443	nonGRB	Conserved
ENSG00000091137	SLC26A4	ENSMUSG00000020651	NA	1443	nonGRB	Conserved
ENSG00000091138	SLC26A3	ENSMUSG00000001225	0.999998258156956	1443	nonGRB	Conserved
ENSG00000091140	DLD	ENSMUSG00000020664	-0.0836610743218472	1443	nonGRB	Conserved
ENSG00000091157	WDR7	ENSMUSG00000040560	0.7187008297311958	2687	GRB	Rearranged
ENSG00000091164	TXNL1	ENSMUSG00000024583	0.4795937898177139	2687	GRB	Rearranged
ENSG00000091317	CMTM6	ENSMUSG00000032434	0.4359360207196902	NA	NA	Outside
ENSG00000091409	ITGA6	ENSMUSG00000027111	0.23723018025448453	505	nonGRB	Conserved
ENSG00000091428	RAPGEF4	ENSMUSG00000049044	0.07899200766039585	505	nonGRB	Conserved
ENSG00000091436	MAP3K20	ENSMUSG00000004085	0.8841998284463725	506	GRB	Conserved
ENSG00000091482	SMPX	ENSMUSG00000041476	0.988868170969525	NA	NA	Outside
ENSG00000091483	FH	ENSMUSG00000026526	0.18273263110869484	337	nonGRB	Conserved
ENSG00000091490	SEL1L3	ENSMUSG00000029189	0.3276915524320183	NA	NA	Outside
ENSG00000091527	CDV3	ENSMUSG00000032803	0.715647176355549	722	nonGRB	Conserved
ENSG00000091542	ALKBH5	ENSMUSG00000042650	-0.052122605570613295	NA	NA	Outside
ENSG00000091583	APOH	ENSMUSG00000000049	-0.08247863395180172	2616	nonGRB	Conserved
ENSG00000091622	PITPNM3	ENSMUSG00000040543	0.6565914733237991	2565	screened	Conserved
ENSG00000091640	SPAG7	ENSMUSG00000018287	0.17637181190626766	NA	NA	Outside
ENSG00000091651	ORC6	ENSMUSG00000031697	0.8277797311361308	2506	nonGRB	Rearranged
ENSG00000091656	ZFHX4	ENSMUSG00000025255	0.36678929096042595	1561	GRB	Conserved
ENSG00000091664	SLC17A6	ENSMUSG00000030500	0.81605540478911	1939	screened	Conserved
ENSG00000091704	CPA1	ENSMUSG00000054446	0.9989665138207361	1461	nonGRB	Conserved
ENSG00000091732	ZC3HC1	ENSMUSG00000039130	0.7429405122488713	1460	nonGRB	Conserved
ENSG00000091831	ESR1	ENSMUSG00000019768	0.719472920949231	1310	nonGRB	Conserved
ENSG00000091844	RGS17	ENSMUSG00000019775	0.47185046867288916	1312	nonGRB	Conserved
ENSG00000091879	ANGPT2	ENSMUSG00000031465	-0.3592891737531975	1494	nonGRB	Rearranged
ENSG00000091947	TMEM101	ENSMUSG00000020921	-0.6471424349396989	2595	screened	Conserved
ENSG00000091972	CD200	ENSMUSG00000022661	0.3676840344496337	696	nonGRB	Conserved
ENSG00000091986	CCDC80	ENSMUSG00000022665	0.4086071700792361	697	nonGRB	Conserved
ENSG00000092010	PSME1	ENSMUSG00000022216	0.7727167521207396	2296	nonGRB	Conserved
ENSG00000092020	PPP2R3C	ENSMUSG00000021022	-0.04996516409002008	2306	screened	Conserved
ENSG00000092051	JPH4	ENSMUSG00000022208	0.8473585630865491	2295	nonGRB	Conserved
ENSG00000092067	CEBPE	ENSMUSG00000052435	NA	2295	nonGRB	Conserved
ENSG00000092068	SLC7A8	ENSMUSG00000022180	0.01142411463532658	2295	nonGRB	Conserved
ENSG00000092094	OSGEP	ENSMUSG00000006289	-0.15864312489144308	2292	nonGRB	Conserved
ENSG00000092108	SCFD1	ENSMUSG00000020952	0.431690792857402	2302	nonGRB	Conserved
ENSG00000092140	G2E3	ENSMUSG00000035293	0.5908919385781015	NA	NA	Outside
ENSG00000092148	HECTD1	ENSMUSG00000035247	0.08647740282915209	2302	nonGRB	Conserved
ENSG00000092200	RPGRIP1	ENSMUSG00000057132	-0.07889326342191301	2293	nonGRB	Conserved
ENSG00000092201	SUPT16H	ENSMUSG00000035726	0.2191830398399028	2293	nonGRB	Conserved
ENSG00000092203	TOX4	ENSMUSG00000016831	0.4574247928288939	2293	nonGRB	Conserved
ENSG00000092208	GEMIN2	ENSMUSG00000060121	0.23455476850869048	2311	nonGRB	Conserved
ENSG00000092295	TGM1	ENSMUSG00000022218	0.5811507203392354	2296	nonGRB	Conserved
ENSG00000092330	TINF2	ENSMUSG00000007589	-0.14499920140352063	2296	nonGRB	Conserved
ENSG00000092345	DAZL	ENSMUSG00000010592	0.9999237933961276	599	nonGRB	Conserved
ENSG00000092421	SEMA6A	ENSMUSG00000019647	0.3491358677404536	1088	GRB	Conserved
ENSG00000092439	TRPM7	ENSMUSG00000027365	-0.013067739697988273	2400	nonGRB	Rearranged
ENSG00000092445	TYRO3	ENSMUSG00000027298	0.5929985295134974	NA	NA	Outside
ENSG00000092470	WDR76	ENSMUSG00000027242	0.06155036534984928	2394	nonGRB	Conserved
ENSG00000092529	CAPN3	ENSMUSG00000079110	-0.05748196943008424	2391	nonGRB	Conserved
ENSG00000092531	SNAP23	ENSMUSG00000027287	0.05571301905695476	NA	NA	Outside
ENSG00000092607	TBX15	ENSMUSG00000027868	0.6816597041613476	190	screened	Conserved
ENSG00000092758	COL9A3	ENSMUSG00000027570	0.08604183479321989	NA	NA	Outside
ENSG00000092820	EZR	ENSMUSG00000052397	0.1555588225263493	1318	nonGRB	Rearranged
ENSG00000092841	MYL6	ENSMUSG00000090841	-0.10076518563436991	2132	nonGRB	Conserved
ENSG00000092847	AGO1	ENSMUSG00000041530	0.24821890361875426	67	nonGRB	Conserved
ENSG00000092850	TEKT2	ENSMUSG00000028845	0.9263071117899774	68	nonGRB	Conserved
ENSG00000092853	CLSPN	ENSMUSG00000042489	0.08163815292217004	66	screened	Conserved
ENSG00000092871	RFFL	ENSMUSG00000020696	0.6495177892076004	NA	NA	Outside
ENSG00000092929	UNC13D	ENSMUSG00000057948	0.8101874497704996	NA	NA	Outside
ENSG00000092931	MFSD11	ENSMUSG00000020818	0.05254613319263882	2626	screened	Conserved
ENSG00000092964	DPYSL2	ENSMUSG00000022048	0.8537870981462324	NA	NA	Outside
ENSG00000092969	TGFB2	ENSMUSG00000039239	0.15901657662971128	307	GRB	Conserved
ENSG00000092978	GPATCH2	ENSMUSG00000039210	-0.15660871938874465	305	GRB	Conserved
ENSG00000093009	CDC45	ENSMUSG00000000028	0.5412719418773111	2893	screened	NA
ENSG00000093010	COMT	ENSMUSG00000000326	0.49094859069931823	2893	screened	NA
ENSG00000093134	VNN3	ENSMUSG00000020010	0.674295649898898	1285	screened	Conserved
ENSG00000093144	ECHDC1	ENSMUSG00000019883	0.2965090992636983	1280	screened	Conserved
ENSG00000093167	LRRFIP2	ENSMUSG00000032497	0.2656859388945968	621	nonGRB	Conserved
ENSG00000093183	SEC22C	ENSMUSG00000061536	-0.3406022685705042	NA	NA	Outside
ENSG00000094631	HDAC6	ENSMUSG00000031161	0.2033462015145313	2959	nonGRB	Conserved
ENSG00000094755	GABRP	ENSMUSG00000020159	0.8721709595636281	1145	screened	Conserved
ENSG00000094841	UPRT	ENSMUSG00000073016	0.1552875463635877	2982	nonGRB	Conserved
ENSG00000094880	CDC23	ENSMUSG00000024370	0.28356269521346983	1106	nonGRB	Conserved
ENSG00000094914	AAAS	ENSMUSG00000036678	0.3896653964460102	2127	nonGRB	Conserved
ENSG00000094916	CBX5	ENSMUSG00000009575	0.5820052313210698	2128	nonGRB	Conserved
ENSG00000094963	FMO2	ENSMUSG00000040170	0.8779399867864317	234	nonGRB	Conserved
ENSG00000094975	SUCO	ENSMUSG00000040297	0.705514954576056	237	nonGRB	Conserved
ENSG00000095002	MSH2	ENSMUSG00000024151	-0.3354497386355403	397	nonGRB	Conserved
ENSG00000095015	MAP3K1	ENSMUSG00000021754	0.4192382873344779	1028	GRB	Conserved
ENSG00000095059	DHPS	ENSMUSG00000060038	0.15477035925975222	2730	nonGRB	NA
ENSG00000095066	HOOK2	ENSMUSG00000052566	0.3273369802650052	2730	nonGRB	NA
ENSG00000095139	ARCN1	ENSMUSG00000032096	0.39078257701067365	2044	nonGRB	Conserved
ENSG00000095203	EPB41L4B	ENSMUSG00000028434	-0.19812321879878558	1735	nonGRB	Conserved
ENSG00000095209	TMEM38B	ENSMUSG00000028420	0.6252286184602974	1733	screened	Conserved
ENSG00000095261	PSMD5	ENSMUSG00000026869	-0.506999982152784	1757	nonGRB	NA
ENSG00000095303	PTGS1	ENSMUSG00000047250	0.5993414427639623	1761	nonGRB	Conserved
ENSG00000095319	NUP188	ENSMUSG00000052533	0.961864629172097	1771	nonGRB	Conserved
ENSG00000095321	CRAT	ENSMUSG00000026853	0.981701267591162	1772	screened	Conserved
ENSG00000095370	SH2D3C	ENSMUSG00000059013	-0.20068213936855256	1768	nonGRB	Conserved
ENSG00000095380	NANS	ENSMUSG00000028334	0.17758501153107978	1726	nonGRB	Conserved
ENSG00000095383	TBC1D2	ENSMUSG00000039813	0.09839786232960514	1726	nonGRB	Conserved
ENSG00000095397	WHRN	ENSMUSG00000039137	0.2701021900923078	1747	nonGRB	Conserved
ENSG00000095464	PDE6C	ENSMUSG00000024992	-0.08084520834544433	NA	NA	Outside
ENSG00000095485	CWF19L1	ENSMUSG00000025200	0.10009277248864605	1878	nonGRB	Conserved
ENSG00000095539	SEMA4G	ENSMUSG00000025207	0.3538502435941099	1879	GRB	Conserved
ENSG00000095574	IKZF5	ENSMUSG00000040167	0.03585350557172596	1903	GRB	Conserved
ENSG00000095585	BLNK	ENSMUSG00000061132	0.05431913553410967	1875	nonGRB	Conserved
ENSG00000095587	TLL2	ENSMUSG00000025013	0.3632971611098298	1876	nonGRB	Conserved
ENSG00000095596	CYP26A1	ENSMUSG00000024987	-0.014633806762176585	1871	screened	Conserved
ENSG00000095627	TDRD1	ENSMUSG00000025081	0.9989191936422867	NA	NA	Outside
ENSG00000095713	CRTAC1	ENSMUSG00000042401	0.1502284963605657	1877	screened	Conserved
ENSG00000095752	IL11	ENSMUSG00000004371	0.40666285422027915	2790	nonGRB	Conserved
ENSG00000095777	MYO3A	ENSMUSG00000025716	-0.17945768524994363	1814	nonGRB	NA
ENSG00000095787	WAC	ENSMUSG00000024283	-0.12229807077981102	1816	screened	NA
ENSG00000095794	CREM	ENSMUSG00000063889	0.6086471695313761	1822	nonGRB	NA
ENSG00000095932	SMIM24	ENSMUSG00000078439	-0.013649322182891865	2715	nonGRB	NA
ENSG00000095951	HIVEP1	ENSMUSG00000021366	0.02822060397777995	1175	screened	Conserved
ENSG00000095970	TREM2	ENSMUSG00000023992	0.4357623468110028	1207	screened	Conserved
ENSG00000095981	KCNK16	ENSMUSG00000023387	NA	1204	nonGRB	Rearranged
ENSG00000096060	FKBP5	ENSMUSG00000024222	-0.07516754593381447	1201	nonGRB	Conserved
ENSG00000096063	SRPK1	ENSMUSG00000004865	0.7167396363864199	1201	nonGRB	Conserved
ENSG00000096070	BRPF3	ENSMUSG00000063952	-0.02819342584239714	1201	nonGRB	Conserved
ENSG00000096080	MRPS18A	ENSMUSG00000023967	0.15231566471186608	1211	nonGRB	Conserved
ENSG00000096088	PGC	ENSMUSG00000023987	-0.06071274926948606	NA	NA	Outside
ENSG00000096092	TMEM14A	ENSMUSG00000025933	0.7378838126335463	NA	NA	Outside
ENSG00000096093	EFHC1	ENSMUSG00000041809	0.13082544549397154	1219	nonGRB	Conserved
ENSG00000096384	HSP90AB1	ENSMUSG00000023944	-0.21950130086256764	1211	nonGRB	Conserved
ENSG00000096433	ITPR3	ENSMUSG00000042644	-0.0025335957170213494	1198	nonGRB	Rearranged
ENSG00000096696	DSP	ENSMUSG00000054889	-0.043466769015078247	1171	nonGRB	Conserved
ENSG00000096717	SIRT1	ENSMUSG00000020063	0.2311266544896959	1843	screened	Conserved
ENSG00000096746	HNRNPH3	ENSMUSG00000020069	0.10404787759825353	1843	screened	Conserved
ENSG00000096872	IFT74	ENSMUSG00000028576	0.31387507560043276	1663	GRB	Conserved
ENSG00000096968	JAK2	ENSMUSG00000024789	0.2079879478509538	1635	nonGRB	Conserved
ENSG00000096996	IL12RB1	ENSMUSG00000000791	0.3223648380246805	2738	nonGRB	NA
ENSG00000097007	ABL1	ENSMUSG00000026842	0.3283508944700987	1776	GRB	Conserved
ENSG00000097021	ACOT7	ENSMUSG00000028937	0.2459408866041068	7	nonGRB	Conserved
ENSG00000097033	SH3GLB1	ENSMUSG00000037062	0.9004162632901898	139	nonGRB	Conserved
ENSG00000097046	CDC7	ENSMUSG00000029283	0.6588969046751575	148	nonGRB	Conserved
ENSG00000097096	SYDE2	ENSMUSG00000036863	0.08074074694208734	137	nonGRB	Conserved
ENSG00000099139	PCSK5	ENSMUSG00000024713	0.6960310774682884	1695	screened	Conserved
ENSG00000099203	TMED1	ENSMUSG00000032180	0.33202381446373075	2727	nonGRB	Conserved
ENSG00000099204	ABLIM1	ENSMUSG00000025085	0.0814727526452168	1893	nonGRB	Conserved
ENSG00000099219	ERMP1	ENSMUSG00000046324	0.49079617418745053	1637	nonGRB	Conserved
ENSG00000099246	RAB18	ENSMUSG00000073639	0.48746073414532115	1815	screened	NA
ENSG00000099250	NRP1	ENSMUSG00000025810	0.5751517659757643	1820	screened	NA
ENSG00000099260	PALMD	ENSMUSG00000033377	0.28591095845501374	160	nonGRB	Conserved
ENSG00000099282	TSPAN15	ENSMUSG00000037031	0.5217369541901951	NA	NA	Outside
ENSG00000099284	H2AFY2	ENSMUSG00000020086	-0.0712100094385456	1846	screened	Conserved
ENSG00000099308	MAST3	ENSMUSG00000031833	0.7673769356382468	2738	nonGRB	NA
ENSG00000099330	OCEL1	ENSMUSG00000002396	-0.1899451003233991	2737	nonGRB	NA
ENSG00000099337	KCNK6	ENSMUSG00000046410	0.49420168793023644	2757	nonGRB	Conserved
ENSG00000099364	FBXL19	ENSMUSG00000030811	0.5907826251830194	2501	nonGRB	Conserved
ENSG00000099365	STX1B	ENSMUSG00000030806	0.30926837332193113	2502	nonGRB	Conserved
ENSG00000099377	HSD3B7	ENSMUSG00000042289	0.29460324631252205	2502	nonGRB	Conserved
ENSG00000099381	SETD1A	ENSMUSG00000042308	0.3300242530374329	2501	nonGRB	Conserved
ENSG00000099385	BCL7C	ENSMUSG00000030814	0.8585233128734449	2501	nonGRB	Conserved
ENSG00000099622	CIRBP	ENSMUSG00000045193	0.24132476112820586	2714	GRB	Conserved
ENSG00000099624	ATP5D	ENSMUSG00000003072	0.5960814104325667	2713	nonGRB	Conserved
ENSG00000099625	CBARP	ENSMUSG00000035640	0.9096927349243287	2713	nonGRB	Conserved
ENSG00000099769	IGFALS	ENSMUSG00000046070	-0.21767808069398767	2463	nonGRB	Conserved
ENSG00000099785	MARCH2	ENSMUSG00000079557	0.19237862692725569	2722	nonGRB	NA
ENSG00000099795	NDUFB7	ENSMUSG00000033938	0.49487085327669533	2734	nonGRB	NA
ENSG00000099800	TIMM13	ENSMUSG00000020219	0.14683668242992173	2715	nonGRB	NA
ENSG00000099812	MISP	ENSMUSG00000035852	0.9559367263885544	2712	nonGRB	NA
ENSG00000099814	CEP170B	ENSMUSG00000072825	0.5146521030883864	2374	screened	Conserved
ENSG00000099817	POLR2E	ENSMUSG00000004667	-0.17805200031276708	2713	nonGRB	Conserved
ENSG00000099822	HCN2	ENSMUSG00000020331	0.8598096351213033	2712	nonGRB	NA
ENSG00000099834	CDHR5	ENSMUSG00000025497	0.9960992833993326	1910	nonGRB	NA
ENSG00000099840	IZUMO4	ENSMUSG00000055862	0.6886799232330594	2715	nonGRB	NA
ENSG00000099849	RASSF7	ENSMUSG00000038618	0.7164379497188735	1910	nonGRB	NA
ENSG00000099860	GADD45B	ENSMUSG00000015312	NA	2715	nonGRB	NA
ENSG00000099864	PALM	ENSMUSG00000035863	0.3415652875109435	2712	nonGRB	NA
ENSG00000099866	MADCAM1	ENSMUSG00000020310	0.9782286896365248	2712	nonGRB	NA
ENSG00000099889	ARVCF	ENSMUSG00000000325	0.1969450078800771	2893	screened	NA
ENSG00000099899	TRMT2A	ENSMUSG00000022721	-0.3444784196562204	NA	NA	Outside
ENSG00000099901	RANBP1	ENSMUSG00000005732	NA	NA	NA	Outside
ENSG00000099904	ZDHHC8	ENSMUSG00000060166	0.32358321308252946	NA	NA	Outside
ENSG00000099910	KLHL22	ENSMUSG00000022750	-0.1683843411249251	2894	nonGRB	Conserved
ENSG00000099917	MED15	ENSMUSG00000012114	0.009020411774174928	2894	nonGRB	Conserved
ENSG00000099940	SNAP29	ENSMUSG00000022765	0.944525286795955	2894	nonGRB	Conserved
ENSG00000099942	CRKL	ENSMUSG00000006134	0.43454322828794567	2894	nonGRB	Conserved
ENSG00000099949	LZTR1	ENSMUSG00000022761	-0.32747471097081526	2894	nonGRB	Conserved
ENSG00000099953	MMP11	ENSMUSG00000000901	0.8044859011427907	2896	nonGRB	NA
ENSG00000099954	CECR2	ENSMUSG00000071226	-0.04373308403466341	2891	screened	NA
ENSG00000099956	SMARCB1	ENSMUSG00000000902	0.3727016294681043	2896	nonGRB	NA
ENSG00000099958	DERL3	ENSMUSG00000009092	0.6402109325032797	2896	nonGRB	NA
ENSG00000099960	SLC7A4	ENSMUSG00000022756	NA	2894	nonGRB	Conserved
ENSG00000099968	BCL2L13	ENSMUSG00000009112	0.04285161823069814	NA	NA	Outside
ENSG00000099985	OSM	ENSMUSG00000058755	0.3173453339852008	2902	nonGRB	Conserved
ENSG00000099991	CABIN1	ENSMUSG00000020196	0.17230489912857783	NA	NA	Outside
ENSG00000099994	SUSD2	ENSMUSG00000006342	-0.1323568158606816	NA	NA	Outside
ENSG00000099995	SF3A1	ENSMUSG00000002129	0.884265176817884	2902	nonGRB	Conserved
ENSG00000099999	RNF215	ENSMUSG00000003581	-0.12832580716974423	NA	NA	Outside
ENSG00000100014	SPECC1L	ENSMUSG00000033444	-0.0974091206650729	NA	NA	Outside
ENSG00000100023	PPIL2	ENSMUSG00000022771	-0.08157838136355451	2895	nonGRB	Conserved
ENSG00000100027	YPEL1	ENSMUSG00000022773	0.99679883128918	2895	nonGRB	Conserved
ENSG00000100028	SNRPD3	ENSMUSG00000020180	-0.14114710595455787	NA	NA	Outside
ENSG00000100029	PES1	ENSMUSG00000020430	-0.19795341837191963	2903	nonGRB	Conserved
ENSG00000100030	MAPK1	ENSMUSG00000063358	0.49818492582634377	2895	nonGRB	Conserved
ENSG00000100034	PPM1F	ENSMUSG00000026181	-0.02414262180073953	2895	nonGRB	Conserved
ENSG00000100038	TOP3B	ENSMUSG00000022779	0.1507338801910807	2896	nonGRB	NA
ENSG00000100055	CYTH4	ENSMUSG00000018008	0.8324116250680706	2909	screened	Conserved
ENSG00000100056	ESS2	ENSMUSG00000003527	0.05607741504513544	2893	screened	NA
ENSG00000100060	MFNG	ENSMUSG00000018169	0.8326864761519087	2909	screened	Conserved
ENSG00000100065	CARD10	ENSMUSG00000033170	0.4015739356899368	2909	screened	Conserved
ENSG00000100075	SLC25A1	ENSMUSG00000003528	0.3384594859851709	2893	screened	NA
ENSG00000100077	GRK3	ENSMUSG00000042249	0.189076883297674	2897	nonGRB	NA
ENSG00000100079	LGALS2	ENSMUSG00000043501	-0.1472864437870017	2909	screened	Conserved
ENSG00000100083	GGA1	ENSMUSG00000033128	0.7860215220665461	NA	NA	Outside
ENSG00000100084	HIRA	ENSMUSG00000022702	-0.2333217800116062	2893	screened	NA
ENSG00000100092	SH3BP1	ENSMUSG00000022436	0.4648353613028187	NA	NA	Outside
ENSG00000100095	SEZ6L	ENSMUSG00000058153	0.8370827768926034	2898	nonGRB	Conserved
ENSG00000100097	LGALS1	ENSMUSG00000068220	0.2669169319771339	NA	NA	Outside
ENSG00000100099	HPS4	ENSMUSG00000042328	0.06550356676030816	2899	nonGRB	Conserved
ENSG00000100100	PIK3IP1	ENSMUSG00000034614	0.15362094250381042	2903	nonGRB	Conserved
ENSG00000100104	SRRD	ENSMUSG00000029346	0.27318270154892077	2899	nonGRB	Conserved
ENSG00000100105	PATZ1	ENSMUSG00000020453	0.3820569836779928	NA	NA	Outside
ENSG00000100106	TRIOBP	ENSMUSG00000033088	-0.35633136401900123	NA	NA	Outside
ENSG00000100109	TFIP11	ENSMUSG00000029345	0.8965988728614264	2899	nonGRB	Conserved
ENSG00000100116	GCAT	ENSMUSG00000006378	0.937530968891865	NA	NA	Outside
ENSG00000100122	CRYBB1	ENSMUSG00000029343	-0.03336881454268136	2899	nonGRB	Conserved
ENSG00000100124	ANKRD54	ENSMUSG00000033055	0.31848383426540816	NA	NA	Outside
ENSG00000100129	EIF3L	ENSMUSG00000033047	0.42853170042574823	NA	NA	Outside
ENSG00000100138	SNU13	ENSMUSG00000063480	0.41950544168679804	2914	nonGRB	Conserved
ENSG00000100139	MICALL1	ENSMUSG00000033039	-0.1687495174215304	NA	NA	Outside
ENSG00000100142	POLR2F	ENSMUSG00000033020	0.054656463430464416	NA	NA	Outside
ENSG00000100146	SOX10	ENSMUSG00000033006	0.8995276822596644	NA	NA	Outside
ENSG00000100147	CCDC134	ENSMUSG00000068114	0.28286639420751736	2914	nonGRB	Conserved
ENSG00000100150	DEPDC5	ENSMUSG00000037426	-0.1739126136528379	2904	nonGRB	NA
ENSG00000100151	PICK1	ENSMUSG00000068206	0.28218385018024156	2910	GRB	Conserved
ENSG00000100154	TTC28	ENSMUSG00000033209	0.1479566347630224	2901	GRB	NA
ENSG00000100156	SLC16A8	ENSMUSG00000032988	-0.09273288448000663	2910	GRB	Conserved
ENSG00000100162	CENPM	ENSMUSG00000068101	0.5739241010261964	NA	NA	Outside
ENSG00000100167	SEPT3	ENSMUSG00000022456	0.9228031469507629	2915	screened	Conserved
ENSG00000100196	KDELR3	ENSMUSG00000010830	0.7635820074157009	2910	GRB	Conserved
ENSG00000100201	DDX17	ENSMUSG00000055065	-0.30981080388132576	2910	GRB	Conserved
ENSG00000100209	HSCB	ENSMUSG00000043510	-0.2183521980102938	2901	GRB	NA
ENSG00000100211	CBY1	ENSMUSG00000022428	-0.2296926651544482	2910	GRB	Conserved
ENSG00000100216	TOMM22	ENSMUSG00000022427	0.11199050253230333	NA	NA	Outside
ENSG00000100218	RSPH14	ENSMUSG00000009070	0.4627196052960464	2896	nonGRB	NA
ENSG00000100219	XBP1	ENSMUSG00000020484	0.8567528813129494	2901	GRB	NA
ENSG00000100221	JOSD1	ENSMUSG00000022426	-0.1847926224172837	NA	NA	Outside
ENSG00000100225	FBXO7	ENSMUSG00000001786	0.188068044392995	2906	screened	NA
ENSG00000100226	GTPBP1	ENSMUSG00000042535	-0.3656166977579134	NA	NA	Outside
ENSG00000100227	POLDIP3	ENSMUSG00000041815	0.30952882092561546	NA	NA	Outside
ENSG00000100234	TIMP3	ENSMUSG00000020044	0.6016967890832869	2906	screened	NA
ENSG00000100241	SBF1	ENSMUSG00000036529	0.8839903424294868	NA	NA	Outside
ENSG00000100242	SUN2	ENSMUSG00000042524	0.5836805350095532	2911	GRB	Conserved
ENSG00000100243	CYB5R3	ENSMUSG00000018042	0.06256812158385378	2916	GRB	Conserved
ENSG00000100246	DNAL4	ENSMUSG00000022420	0.817816458941107	2911	GRB	Conserved
ENSG00000100253	MIOX	ENSMUSG00000022613	-0.05555555555555555	NA	NA	Outside
ENSG00000100258	LMF2	ENSMUSG00000022614	-0.2373903068188087	NA	NA	Outside
ENSG00000100263	RHBDD3	ENSMUSG00000034175	0.5408272656253836	2901	GRB	NA
ENSG00000100266	PACSIN2	ENSMUSG00000016664	0.28544007292982787	2916	GRB	Conserved
ENSG00000100271	TTLL1	ENSMUSG00000022442	0.5889037028980018	2916	GRB	Conserved
ENSG00000100276	RASL10A	ENSMUSG00000034209	0.6440987176157787	2902	nonGRB	Conserved
ENSG00000100280	AP1B1	ENSMUSG00000009090	0.5287090155596166	2902	nonGRB	Conserved
ENSG00000100281	HMGXB4	ENSMUSG00000034518	0.09414179721820679	NA	NA	Outside
ENSG00000100284	TOM1	ENSMUSG00000042870	0.20738607966059472	NA	NA	Outside
ENSG00000100285	NEFH	ENSMUSG00000020396	0.5863767317643916	2902	nonGRB	Conserved
ENSG00000100290	BIK	ENSMUSG00000016758	0.6659788265060168	2916	GRB	Conserved
ENSG00000100294	MCAT	ENSMUSG00000048755	0.3982836698205169	NA	NA	Outside
ENSG00000100296	THOC5	ENSMUSG00000034274	NA	2902	nonGRB	Conserved
ENSG00000100297	MCM5	ENSMUSG00000005410	0.8452722100498546	2908	GRB	NA
ENSG00000100298	APOBEC3H	ENSMUSG00000009585	0.7829872953935846	2911	GRB	Conserved
ENSG00000100299	ARSA	ENSMUSG00000022620	0.6346255707976238	NA	NA	Outside
ENSG00000100300	TSPO	ENSMUSG00000041736	0.4239569809161009	NA	NA	Outside
ENSG00000100302	RASD2	ENSMUSG00000034472	0.31160357368087777	2908	GRB	NA
ENSG00000100304	TTLL12	ENSMUSG00000016757	-0.2301507333875223	NA	NA	Outside
ENSG00000100307	CBX7	ENSMUSG00000053411	-0.027961525099688623	2911	GRB	Conserved
ENSG00000100311	PDGFB	ENSMUSG00000000489	-0.19945449163182583	2911	GRB	Conserved
ENSG00000100312	ACR	ENSMUSG00000022622	0.9999992739966206	NA	NA	Outside
ENSG00000100314	CABP7	ENSMUSG00000009075	0.827112811096368	2902	nonGRB	Conserved
ENSG00000100316	RPL3	ENSMUSG00000060036	-0.06704490698285354	NA	NA	Outside
ENSG00000100319	ZMAT5	ENSMUSG00000009076	-0.056302069792817586	2902	nonGRB	Conserved
ENSG00000100320	RBFOX2	ENSMUSG00000033565	0.6293836246629883	2908	GRB	NA
ENSG00000100321	SYNGR1	ENSMUSG00000022415	0.3714500840315526	NA	NA	Outside
ENSG00000100324	TAB1	ENSMUSG00000022414	0.35992852178661755	NA	NA	Outside
ENSG00000100325	ASCC2	ENSMUSG00000020412	0.6448329191639846	2902	nonGRB	Conserved
ENSG00000100330	MTMR3	ENSMUSG00000034354	0.29902162956869166	2902	nonGRB	Conserved
ENSG00000100335	MIEF1	ENSMUSG00000022412	0.07647590449722322	NA	NA	Outside
ENSG00000100344	PNPLA3	ENSMUSG00000041653	0.424318241680032	NA	NA	Outside
ENSG00000100345	MYH9	ENSMUSG00000022443	0.6212378301189518	2908	GRB	NA
ENSG00000100347	SAMM50	ENSMUSG00000022437	0.28895690638917076	NA	NA	Outside
ENSG00000100348	TXN2	ENSMUSG00000005354	-0.18556961054163854	NA	NA	Outside
ENSG00000100350	FOXRED2	ENSMUSG00000016552	-0.14367736022619948	NA	NA	Outside
ENSG00000100351	GRAP2	ENSMUSG00000042351	0.13925531254324455	2912	nonGRB	Conserved
ENSG00000100353	EIF3D	ENSMUSG00000016554	0.4559633923261697	2909	screened	Conserved
ENSG00000100359	SGSM3	ENSMUSG00000042303	0.5435048152696313	NA	NA	Outside
ENSG00000100360	IFT27	ENSMUSG00000016637	0.35882070578318703	2909	screened	Conserved
ENSG00000100362	PVALB	ENSMUSG00000005716	0.4779314090161739	2909	screened	Conserved
ENSG00000100364	KIAA0930	ENSMUSG00000036046	0.6041651466654921	2918	screened	Conserved
ENSG00000100365	NCF4	ENSMUSG00000071715	0.6619704091505878	2909	screened	Conserved
ENSG00000100372	SLC25A17	ENSMUSG00000022404	0.01687906983750837	2913	nonGRB	Conserved
ENSG00000100373	UPK3A	ENSMUSG00000022435	-0.08697649410709456	2918	screened	Conserved
ENSG00000100376	FAM118A	ENSMUSG00000022434	0.5020878948846861	2918	screened	Conserved
ENSG00000100379	KCTD17	ENSMUSG00000033287	0.5585976740527933	2909	screened	Conserved
ENSG00000100380	ST13	ENSMUSG00000022403	-0.0901782788275275	2913	nonGRB	Conserved
ENSG00000100385	IL2RB	ENSMUSG00000068227	NA	2909	screened	Conserved
ENSG00000100387	RBX1	ENSMUSG00000022400	0.47364588542753594	2913	nonGRB	Conserved
ENSG00000100393	EP300	ENSMUSG00000055024	-0.18495866750906653	2913	nonGRB	Conserved
ENSG00000100395	L3MBTL2	ENSMUSG00000022394	-0.004446666813650311	2913	nonGRB	Conserved
ENSG00000100399	CHADL	ENSMUSG00000063765	0.8537904928129367	2913	nonGRB	Conserved
ENSG00000100401	RANGAP1	ENSMUSG00000022391	-0.36485080908749407	2913	nonGRB	Conserved
ENSG00000100403	ZC3H7B	ENSMUSG00000022390	0.6052814240109683	2913	nonGRB	Conserved
ENSG00000100412	ACO2	ENSMUSG00000022477	0.9033354606751283	2913	nonGRB	Conserved
ENSG00000100413	POLR3H	ENSMUSG00000022476	0.1366086841480205	2913	nonGRB	Conserved
ENSG00000100416	TRMU	ENSMUSG00000022386	0.6305072649907197	NA	NA	Outside
ENSG00000100417	PMM1	ENSMUSG00000022474	-0.062564143343658285	NA	NA	Outside
ENSG00000100422	CERK	ENSMUSG00000035891	-0.04296660508674413	2919	nonGRB	Conserved
ENSG00000100426	ZBED4	ENSMUSG00000034333	0.1510850927571512	2922	nonGRB	Rearranged
ENSG00000100427	MLC1	ENSMUSG00000035805	0.6558580094129626	2922	nonGRB	Rearranged
ENSG00000100429	HDAC10	ENSMUSG00000062906	0.4757708607552988	NA	NA	Outside
ENSG00000100433	KCNK10	ENSMUSG00000033854	0.8981446320403338	2356	nonGRB	Conserved
ENSG00000100439	ABHD4	ENSMUSG00000040997	0.7080020231709044	2294	nonGRB	Conserved
ENSG00000100441	KHNYN	ENSMUSG00000047153	0.4267968706591343	2296	nonGRB	Conserved
ENSG00000100442	FKBP3	ENSMUSG00000020949	0.8105598987736516	2314	nonGRB	Conserved
ENSG00000100445	SDR39U1	ENSMUSG00000022223	0.034543382081955516	2296	nonGRB	Conserved
ENSG00000100448	CTSG	ENSMUSG00000040314	-0.04154296561320356	2297	nonGRB	NA
ENSG00000100462	PRMT5	ENSMUSG00000023110	0.17965823747851278	2294	nonGRB	Conserved
ENSG00000100473	COCH	ENSMUSG00000020953	-0.11248085548153713	2302	nonGRB	Conserved
ENSG00000100478	AP4S1	ENSMUSG00000020955	0.24750506916410026	2302	nonGRB	Conserved
ENSG00000100483	VCPKMT	ENSMUSG00000049882	-0.016325236864969773	NA	NA	Outside
ENSG00000100485	SOS2	ENSMUSG00000034801	0.002404248309519446	NA	NA	Outside
ENSG00000100490	CDKL1	ENSMUSG00000020990	0.19069820960240055	2318	nonGRB	Conserved
ENSG00000100503	NIN	ENSMUSG00000021068	0.46904332970953366	NA	NA	Outside
ENSG00000100504	PYGL	ENSMUSG00000021069	0.20013818465631528	2320	nonGRB	Conserved
ENSG00000100505	TRIM9	ENSMUSG00000021071	0.8045957692686837	2320	nonGRB	Conserved
ENSG00000100519	PSMC6	ENSMUSG00000021832	0.6327912639947167	2322	nonGRB	Conserved
ENSG00000100522	GNPNAT1	ENSMUSG00000037722	0.4544739295486443	2322	nonGRB	Conserved
ENSG00000100523	DDHD1	ENSMUSG00000037697	0.6873913575723933	2322	nonGRB	Conserved
ENSG00000100526	CDKN3	ENSMUSG00000037628	0.9967586067564563	2323	GRB	Conserved
ENSG00000100532	CGRRF1	ENSMUSG00000055128	0.23404229227194068	2324	screened	Conserved
ENSG00000100554	ATP6V1D	ENSMUSG00000021114	0.351372799072235	NA	NA	Outside
ENSG00000100557	C14orf105	ENSMUSG00000021850	0.13021021939526187	2327	nonGRB	Conserved
ENSG00000100558	PLEK2	ENSMUSG00000021118	0.21964480921011934	NA	NA	Outside
ENSG00000100564	PIGH	ENSMUSG00000021120	0.06758472933282449	2337	nonGRB	Conserved
ENSG00000100567	PSMA3	ENSMUSG00000060073	0.20247475881761426	NA	NA	Outside
ENSG00000100568	VTI1B	ENSMUSG00000021124	0.41198854318163197	2337	nonGRB	Conserved
ENSG00000100575	TIMM9	ENSMUSG00000021079	0.033929270859469327	2328	screened	Conserved
ENSG00000100577	GSTZ1	ENSMUSG00000021033	0.07444623637262539	NA	NA	Outside
ENSG00000100578	KIAA0586	ENSMUSG00000034601	0.8923264602436791	2328	screened	Conserved
ENSG00000100580	TMED8	ENSMUSG00000034111	0.7512010671669593	NA	NA	Outside
ENSG00000100583	SAMD15	ENSMUSG00000090812	0.9695826344994822	NA	NA	Outside
ENSG00000100591	AHSA1	ENSMUSG00000021037	0.05754974420484703	NA	NA	Outside
ENSG00000100592	DAAM1	ENSMUSG00000034574	0.5448514790986403	2329	nonGRB	Conserved
ENSG00000100596	SPTLC2	ENSMUSG00000021036	0.4413791064535995	NA	NA	Outside
ENSG00000100599	RIN3	ENSMUSG00000044456	0.38628333424800954	2362	nonGRB	Conserved
ENSG00000100600	LGMN	ENSMUSG00000021190	0.05666415127615033	NA	NA	Outside
ENSG00000100601	ALKBH1	ENSMUSG00000079036	0.04874431853358067	NA	NA	Outside
ENSG00000100603	SNW1	ENSMUSG00000021039	0.5673068625614842	NA	NA	Outside
ENSG00000100604	CHGA	ENSMUSG00000021194	0.6688202426360321	2363	nonGRB	Conserved
ENSG00000100605	ITPK1	ENSMUSG00000057963	0.059575200675133416	2363	nonGRB	Conserved
ENSG00000100614	PPM1A	ENSMUSG00000021096	0.5515996740438409	2330	screened	Conserved
ENSG00000100626	GALNT16	ENSMUSG00000021130	0.31907180757403475	2339	nonGRB	Conserved
ENSG00000100628	ASB2	ENSMUSG00000021200	-0.20430156738209967	2364	nonGRB	Conserved
ENSG00000100629	CEP128	ENSMUSG00000061533	0.18175032410824393	2351	nonGRB	Conserved
ENSG00000100644	HIF1A	ENSMUSG00000021109	-0.0825084269692298	2332	nonGRB	Conserved
ENSG00000100647	SUSD6	ENSMUSG00000021133	-0.09839082905097475	2340	screened	Conserved
ENSG00000100650	SRSF5	ENSMUSG00000021134	-0.344787620160619	2340	screened	Conserved
ENSG00000100652	SLC10A1	ENSMUSG00000021135	NA	2340	screened	Conserved
ENSG00000100664	EIF5	ENSMUSG00000021282	0.34995407819550467	2373	nonGRB	Conserved
ENSG00000100678	SLC8A3	ENSMUSG00000079055	0.7089901798688983	2340	screened	Conserved
ENSG00000100697	DICER1	ENSMUSG00000041415	-0.4036281587451124	2365	screened	Conserved
ENSG00000100711	ZFYVE21	ENSMUSG00000021286	-0.35759582931145223	2374	screened	Conserved
ENSG00000100714	MTHFD1	ENSMUSG00000021048	-0.09992188745229995	NA	NA	Outside
ENSG00000100721	TCL1A	ENSMUSG00000041359	-0.09042792117737207	2366	nonGRB	Conserved
ENSG00000100722	ZC3H14	ENSMUSG00000021012	0.9930534232299402	NA	NA	Outside
ENSG00000100726	TELO2	ENSMUSG00000024170	0.0026108681666265226	2463	nonGRB	Conserved
ENSG00000100731	PCNX1	ENSMUSG00000021140	0.46181585561715877	NA	NA	Outside
ENSG00000100744	GSKIP	ENSMUSG00000044715	0.4784803764890811	2366	nonGRB	Conserved
ENSG00000100749	VRK1	ENSMUSG00000021115	0.6147391080378714	2367	GRB	Conserved
ENSG00000100764	PSMC1	ENSMUSG00000021178	0.7344957170215122	2358	screened	Conserved
ENSG00000100767	PAPLN	ENSMUSG00000021223	0.42064688519294835	2343	nonGRB	Conserved
ENSG00000100784	RPS6KA5	ENSMUSG00000021180	0.5066593265412498	2360	nonGRB	Conserved
ENSG00000100796	PPP4R3A	ENSMUSG00000041846	-0.14550016939829416	2361	nonGRB	Conserved
ENSG00000100802	C14orf93	ENSMUSG00000022179	0.3702035589456623	2294	nonGRB	Conserved
ENSG00000100804	PSMB5	ENSMUSG00000022193	0.40973849960244374	2294	nonGRB	Conserved
ENSG00000100811	YY1	ENSMUSG00000021264	-0.0567130602076626	NA	NA	Outside
ENSG00000100813	ACIN1	ENSMUSG00000022185	-0.3213654020799942	NA	NA	Outside
ENSG00000100814	CCNB1IP1	ENSMUSG00000071470	-0.2701889233278751	2292	nonGRB	Conserved
ENSG00000100815	TRIP11	ENSMUSG00000021188	0.10514916435331216	NA	NA	Outside
ENSG00000100823	APEX1	ENSMUSG00000035960	-0.012337505743847987	2292	nonGRB	Conserved
ENSG00000100836	PABPN1	ENSMUSG00000022194	0.6575519552832183	2295	nonGRB	Conserved
ENSG00000100842	EFS	ENSMUSG00000022203	0.4266708957771761	2295	nonGRB	Conserved
ENSG00000100865	CINP	ENSMUSG00000021276	0.38562181123595457	NA	NA	Outside
ENSG00000100867	DHRS2	ENSMUSG00000022209	NA	2296	nonGRB	Conserved
ENSG00000100884	CPNE6	ENSMUSG00000022212	0.3940634958602021	2296	nonGRB	Conserved
ENSG00000100888	CHD8	ENSMUSG00000053754	-0.3396974307089328	2293	nonGRB	Conserved
ENSG00000100889	PCK2	ENSMUSG00000040618	-0.016717544557081816	2296	nonGRB	Conserved
ENSG00000100897	DCAF11	ENSMUSG00000022214	-0.1426780444645598	2296	nonGRB	Conserved
ENSG00000100902	PSMA6	ENSMUSG00000021024	0.5719945049249984	2306	screened	Conserved
ENSG00000100906	NFKBIA	ENSMUSG00000021025	0.17806482323520625	2306	screened	Conserved
ENSG00000100908	EMC9	ENSMUSG00000022217	-0.1939932764527884	2296	nonGRB	Conserved
ENSG00000100916	BRMS1L	ENSMUSG00000012076	0.536058479549401	NA	NA	Outside
ENSG00000100918	REC8	ENSMUSG00000002324	0.7438041515976567	2296	nonGRB	Conserved
ENSG00000100934	SEC23A	ENSMUSG00000020986	-0.34966206365862645	2311	nonGRB	Conserved
ENSG00000100938	GMPR2	ENSMUSG00000002326	0.19818375971741173	2296	nonGRB	Conserved
ENSG00000100941	PNN	ENSMUSG00000020994	-0.41803048431229956	2311	nonGRB	Conserved
ENSG00000100949	RABGGTA	ENSMUSG00000040472	-0.003912448813063714	2296	nonGRB	Conserved
ENSG00000100968	NFATC4	ENSMUSG00000023411	0.1900097218217488	2296	nonGRB	Conserved
ENSG00000100979	PLTP	ENSMUSG00000017754	-0.23913609910854486	2832	nonGRB	Conserved
ENSG00000100983	GSS	ENSMUSG00000027610	0.4406684816628401	2822	screened	Conserved
ENSG00000100985	MMP9	ENSMUSG00000017737	-0.12693138092516223	2833	screened	Conserved
ENSG00000100991	TRPC4AP	ENSMUSG00000038324	0.42183863555286033	2822	screened	Conserved
ENSG00000100997	ABHD12	ENSMUSG00000032046	0.254774149568923	2816	nonGRB	Conserved
ENSG00000101000	PROCR	ENSMUSG00000027611	-0.19124320316848292	2822	screened	Conserved
ENSG00000101003	GINS1	ENSMUSG00000027454	0.5209562058749672	2816	nonGRB	Conserved
ENSG00000101004	NINL	ENSMUSG00000068115	0.35246872738732016	2817	nonGRB	Rearranged
ENSG00000101017	CD40	ENSMUSG00000017652	0.6726597978411516	2833	screened	Conserved
ENSG00000101019	UQCC1	ENSMUSG00000005882	0.6201848680084708	2822	screened	Conserved
ENSG00000101040	ZMYND8	ENSMUSG00000039671	0.5638654398357058	2836	GRB	Conserved
ENSG00000101049	SGK2	ENSMUSG00000017868	0.7573422305033424	2830	screened	Conserved
ENSG00000101052	IFT52	ENSMUSG00000017858	0.5026572142648204	2830	screened	Conserved
ENSG00000101057	MYBL2	ENSMUSG00000017861	NA	2830	screened	Conserved
ENSG00000101076	HNF4A	ENSMUSG00000017950	0.9992510304768537	2831	nonGRB	Conserved
ENSG00000101079	NDRG3	ENSMUSG00000027634	0.8965162098684448	2825	nonGRB	Conserved
ENSG00000101082	SLA2	ENSMUSG00000027636	0.810491116777729	2825	nonGRB	Conserved
ENSG00000101096	NFATC2	ENSMUSG00000027544	0.3650264474542917	2842	GRB	Conserved
ENSG00000101098	RIMS4	ENSMUSG00000035226	0.24705642118593454	2831	nonGRB	Conserved
ENSG00000101104	PABPC1L	ENSMUSG00000054582	0.6852443962332625	2831	nonGRB	Conserved
ENSG00000101109	STK4	ENSMUSG00000018209	0.54935706461664	2831	nonGRB	Conserved
ENSG00000101115	SALL4	ENSMUSG00000027547	NA	2843	GRB	Conserved
ENSG00000101126	ADNP	ENSMUSG00000051149	0.19575279306456447	NA	NA	Outside
ENSG00000101132	PFDN4	ENSMUSG00000052033	0.3668926489010706	2846	nonGRB	Conserved
ENSG00000101134	DOK5	ENSMUSG00000027560	0.6032322801188663	2846	nonGRB	Conserved
ENSG00000101138	CSTF1	ENSMUSG00000027498	0.9469203860741514	NA	NA	Outside
ENSG00000101144	BMP7	ENSMUSG00000008999	-0.16506632853561398	2849	screened	Conserved
ENSG00000101146	RAE1	ENSMUSG00000027509	0.8051484781743184	2849	screened	Conserved
ENSG00000101150	TPD52L2	ENSMUSG00000000827	-0.10957850622174237	2856	screened	Conserved
ENSG00000101152	DNAJC5	ENSMUSG00000000826	0.7045894993192522	2856	screened	Conserved
ENSG00000101158	NELFCD	ENSMUSG00000016253	0.7208674410958216	2852	nonGRB	Conserved
ENSG00000101161	PRPF6	ENSMUSG00000002455	0.0484222107523384	2856	screened	Conserved
ENSG00000101162	TUBB1	ENSMUSG00000016255	0.7953582607854891	2852	nonGRB	Conserved
ENSG00000101166	PRELID3B	ENSMUSG00000016257	0.5424869736617312	2852	nonGRB	Conserved
ENSG00000101180	HRH3	ENSMUSG00000039059	0.9061613909974168	NA	NA	Outside
ENSG00000101181	MTG2	ENSMUSG00000039069	0.25579114428944977	NA	NA	Outside
ENSG00000101182	PSMA7	ENSMUSG00000027566	-0.014806703985608856	2855	nonGRB	Conserved
ENSG00000101187	SLCO4A1	ENSMUSG00000038963	NA	NA	NA	Outside
ENSG00000101188	NTSR1	ENSMUSG00000027568	-0.08610509742612646	NA	NA	Outside
ENSG00000101189	MRGBP	ENSMUSG00000027569	0.8538424054379221	NA	NA	Outside
ENSG00000101190	TCFL5	ENSMUSG00000038932	0.890191290889783	NA	NA	Outside
ENSG00000101191	DIDO1	ENSMUSG00000038914	-0.025045105910445925	NA	NA	Outside
ENSG00000101193	GID8	ENSMUSG00000027573	-0.06643453400982702	NA	NA	Outside
ENSG00000101194	SLC17A9	ENSMUSG00000023393	0.03468330554849069	NA	NA	Outside
ENSG00000101197	BIRC7	ENSMUSG00000038840	0.09184986660584672	NA	NA	Outside
ENSG00000101198	NKAIN4	ENSMUSG00000027574	NA	NA	NA	Outside
ENSG00000101199	ARFGAP1	ENSMUSG00000027575	0.7148523898544753	NA	NA	Outside
ENSG00000101200	AVP	ENSMUSG00000037727	0.24416275924911804	2796	nonGRB	Conserved
ENSG00000101204	CHRNA4	ENSMUSG00000027577	0.4338363970598275	NA	NA	Outside
ENSG00000101210	EEF1A2	ENSMUSG00000016349	0.29309971051250727	NA	NA	Outside
ENSG00000101213	PTK6	ENSMUSG00000038751	0.7047446139233867	NA	NA	Outside
ENSG00000101216	GMEB2	ENSMUSG00000038705	0.3652029254826427	2856	screened	Conserved
ENSG00000101220	C20orf27	ENSMUSG00000027327	-0.06525488788841616	NA	NA	Outside
ENSG00000101224	CDC25B	ENSMUSG00000027330	0.1586504195042606	NA	NA	Outside
ENSG00000101230	ISM1	ENSMUSG00000074766	0.27864712732810865	2806	screened	Conserved
ENSG00000101236	RNF24	ENSMUSG00000048911	-0.0660187956686175	NA	NA	Outside
ENSG00000101247	NDUFAF5	ENSMUSG00000027384	0.4850581101698852	2806	screened	Conserved
ENSG00000101251	SEL1L2	ENSMUSG00000074764	1	2806	screened	Conserved
ENSG00000101255	TRIB3	ENSMUSG00000032715	0.7236303722161648	2793	nonGRB	NA
ENSG00000101265	RASSF2	ENSMUSG00000027339	0.1581209107606285	2798	nonGRB	Conserved
ENSG00000101276	SLC52A3	ENSMUSG00000027463	0.0672157998220711	2794	nonGRB	NA
[truncated: 11,176 more rows]
